# Supplementary material for: Red blood cell homeostasis in children and adults with and without asymptomatic malaria infection in Burkina Faso
Source: PLoS One. 2020 Nov 30;15(11):e0242507. doi: 10.1371/journal.pone.0242507 (PMC7703889; doi:10.1371/journal.pone.0242507)
Supplement: S1 Database — (ZIP) [file pone.0242507.s005.zip]

Archive with 2 entries (2 files):
- DATA Base/DATA Base_Ex-vivo stimulation cytokines production.xlsx
- DATA Base/Main DATA Base.xlsx
