# Supplementary material for: Red blood cell homeostasis in children and adults with and without asymptomatic malaria infection in Burkina Faso
Source: PLoS One. 2020 Nov 30;15(11):e0242507. doi: 10.1371/journal.pone.0242507 (PMC7703889; doi:10.1371/journal.pone.0242507)
Supplement: S1 Database — (ZIP) [file pone.0242507.s005.zip › DATA Base/DATA Base_Ex-vivo stimulation cytokines production.xlsx]

## Sheet: LPS_Ex-Vivo cytokines
StudyID	Stimulus	Contamination IL	Contamination TNF	IFNy_450	IFNy_Conc	IFNy_Dil factor	IFNy_Conc_dil	IFNy_conc_dil_ep	TNFa_450	TNFa_Conc	TNFa_Dil factor	TNFa_Conc_dil	TNFa_conc_dil_ep	IL1b_450	IL1b_Conc	IL1b_Dil factor	IL1b_Conc_dil	IL1b_conc_dil_ep	IL6_450	IL6_Conc	IL6_Dil factor	IL6_Conc_dil	IL6_conc_dil_ep	IL10_450	IL10_Conc	IL10_Dil factor	IL10_Conc_dil	IL10_conc_dil_ep
1052	LPS	> 5x	> 5x	0.152	3.9	5	19.5		0.635	248.112	10	2481.12		0.916	133.015	20	2660.3		1.413	221.944	100	22194.4		1.156	779.959	10	7799.59
1095	LPS	neg		0.219	4.078	5	20.39		0.228	70.133	10	701.33		0.123	9.593	20	191.86		0.77	90.832	100	9083.2		0.733	409.832	10	4098.32
1140	LPS	neg		0.376	10.257	5	51.285		0.626	244.332	10	2443.32		0.464	56.548	20	1130.96		1.652	310.761	100	31076.1		0.737	413.088	10	4130.88
1159	LPS	neg		1.715	110.741	5	553.705		1.232	534.539	10	5345.39		0.502	62.345	20	1246.9		1.695	336.235	100	33623.5		0.981	625.085	10	6250.85
1182	LPS	neg		1.358	67.768	5	338.84		1.123	473.072	10	4730.72		0.568	72.835	20	1456.7		1.565	271.31	100	27131		0.581	297.704	10	2977.04
2134	LPS	neg		0.276	6.226	5	31.13		0.905	364.889	10	3648.89		0.683	92.016	20	1840.32		1.175	165.897	100	16589.7		0.932	581.565	10	5815.65
2161	LPS	neg		0.177	3.9	5	19.5		0.42	155.828	10	1558.28		0.443	53.423	20	1068.46		1.407	220.293	100	22029.3		0.561	284.431	10	2844.31
2081	LPS	neg		0.285	6.588	5	32.94		1.025	422.302	10	4223.02		0.515	64.371	20	1287.42		1.645	307.065	100	30706.5		0.601	311.255	10	3112.55
2184	LPS	neg		1.041	43.635	5	218.175		0.743	293.541	10	2935.41		0.599	77.911	20	1558.22		1.368	209.948	100	20994.8		0.633	333.596	10	3335.96
2187	LPS	neg		0.192	3.9	5	19.5		0.892	358.936	10	3589.36		0.645	85.579	20	1711.58		1.599	285.267	100	28526.7		1.046	682.793	10	6827.93
2128	LPS	neg		0.167	3.9	5	19.5		0.706	277.896	10	2778.96		0.192	18.44	20	368.8		1.086	148.035	100	14803.5		0.901	554.098	10	5540.98
1127	LPS	neg		0.169	3.9	5	19.5		0.901	363.052	10	3630.52		0.448	54.162	20	1083.24		1.199	170.902	100	17090.2		0.58	297.034	10	2970.34
2069	LPS	> 5x	> 5x	0.351	9.249	5	46.245		0.927	375.073	10	3750.73		1.08	164.105	20	3282.1		1.357	207.142	100	20714.2		0.677	365.854	10	3658.54
2147	LPS	neg		0.159	3.9	5	19.5		0.725	285.911	10	2859.11		0.394	46.327	20	926.54		1.522	255.537	100	25553.7		0.458	218.968	10	2189.68
1186	LPS	neg		0.133	3.9	5	19.5		0.576	223.241	10	2232.41		0.389	45.617	20	912.34		1.412	221.667	100	22166.7		0.604	313.313	10	3133.13
1088	LPS	> 5x	> 5x	0.179	3.9	5	19.5		0.666	261.106	10	2611.06		0.728	99.742	20	1994.84		1.779	405.815	100	40581.5		1.052	688.109	10	6881.09
2202	LPS	neg		0.143	3.9	5	19.5		0.757	299.505	10	2995.05		0.474	58.056	20	1161.12		1.727	359.018	100	35901.8		0.418	193.666	10	1936.66
1031	LPS	> 5x	> 5x	0.142	3.9	5	19.5		0.384	139.806	10	1398.06		0.629	82.895	20	1657.9		1.798	426.893	100	42689.3		1.344	948.569	10	9485.69
1089	LPS	> 5x	> 5x	0.216	3.98	5	19.9		1.313	584.127	10	5841.27		1.399	238.275	20	4765.5		1.881	554.44	100	55444		0.681	368.885	10	3688.85
1998	LPS	neg		0.107	3.9	5	19.5		0.189	54.009	10	540.09		0.208	20.646	20	412.92		1.367	209.691	100	20969.1		0.242	72.03	10	720.3
2040	LPS	> 5x	> 5x	0.147	3.9	5	19.5		1.094	457.639	10	4576.39		0.713	97.155	20	1943.1		1.479	241.365	100	24136.5		0.426	198.794	10	1987.94
2111	LPS	neg		0.762	27.678	5	138.39		1.394	637.426	10	6374.26		0.929	135.38	20	2707.6		1.346	204.381	100	20438.1		0.489	238.367	10	2383.67
1110	LPS	> 5x	> 5x	0.179	3.9	5	19.5		0.593	230.432	10	2304.32		1.169	182.546	20	3650.92		1.475	240.115	100	24011.5		0.868	524.991	10	5249.91
1187	LPS	neg		1.012	41.793	5	208.965		1.368	619.891	10	6198.91		0.807	113.538	20	2270.76		1.621	295.2	100	29520		0.808	472.748	10	4727.48
2183	LPS	neg		0.277	6.266	5	31.33		0.738	291.418	10	2914.18		0.588	76.101	20	1522.02		1.277	187.964	100	18796.4		0.63	331.465	10	3314.65
2068	LPS	> 5x	> 5x	0.565	18.25	5	91.25		0.903	363.97	10	3639.7		0.687	92.699	20	1853.98		1.554	267.097	100	26709.7		0.397	179.889	10	1798.89
1086	LPS	neg		0.222	4.179	5	20.895		0.055	7.8	10	78		0.054	3.9	20	78		0.112	7.006	100	700.6		0.629	330.756	10	3307.56
2054	LPS	> 5x	> 5x	0.209	3.9	5	19.5		1.136	480.11	10	4801.1		1.481	262.073	20	5241.46		1.767	393.717	100	39371.7		1.565	1163.96	10	11639.6
1049	LPS	> 5x	> 5x	0.202	3.9	5	19.5		1.363	616.566	10	6165.66		1.627	311.356	20	6227.12		1.967	600	100	60000		0.777	446.319	10	4463.19
1093	LPS	> 5x	> 5x	0.184	3.9	5	19.5		1.56	759.88	10	7598.8		0.719	98.189	20	1963.78		1.948	600	100	60000		0.88	535.555	10	5355.55
2188	LPS	neg		0.29	6.79	5	33.95		0.589	228.741	10	2287.41		0.322	36.302	20	726.04		1.155	161.797	100	16179.7		0.909	561.176	10	5611.76
1125	LPS	neg		0.223	4.213	5	21.065		0.627	244.752	10	2447.52		0.602	78.407	20	1568.14		1.53	258.337	100	25833.7		0.933	582.452	10	5824.52
1165	LPS	neg		0.169	3.9	5	19.5		0.827	329.826	10	3298.26		1.109	169.966	20	3399.32		1.829	467.193	100	46719.3		0.468	225.222	10	2252.22
2172	LPS	neg		1.785	123.483	5	617.415		1.705	883.928	10	8839.28		0.899	129.94	20	2598.8		1.792	419.966	100	41996.6		0.406	185.86	10	1858.6
1085	LPS	> 5x	> 5x	0.927	36.667	5	183.335		0.526	201.947	10	2019.47		1.098	167.727	20	3354.54		1.77	396.659	100	39665.9		1.15	774.674	10	7746.74
1138	LPS	neg		0.364	9.772	5	48.86		0.794	315.417	10	3154.17		0.45	54.459	20	1089.18		1.214	174.083	100	17408.3		0.741	416.358	10	4163.58
1108	LPS	> 5x	> 5x	0.161	3.9	5	19.5		0.316	109.27	10	1092.7		1.001	148.748	20	2974.96		1.662	316.24	100	31624		1.639	1242.52	10	12425.2
2107	LPS	> 5x	> 5x	0.232	4.527	5	22.635		0.485	184.287	10	1842.87		0.592	76.758	20	1535.16		1.359	207.649	100	20764.9		0.541	271.401	10	2714.01
1116	LPS	> 5x	> 5x	0.255	5.393	5	26.965		0.515	197.229	10	1972.29		0.366	42.381	20	847.62		1.19	169.013	100	16901.3		0.524	260.487	10	2604.87
1115	LPS	> 5x	> 5x	0.182	3.9	5	19.5		0.721	284.221	10	2842.21		0.597	77.581	20	1551.62		1.451	232.823	100	23282.3		0.795	461.605	10	4616.05
2105	LPS	> 5x	> 5x	0.119	3.9	5	19.5		0.243	76.667	10	766.67		0.287	31.523	20	630.46		0.722	83.153	100	8315.3		0.651	346.562	10	3465.62
2106	LPS	> 5x	> 5x	0.147	3.9	5	19.5		0.389	142.041	10	1420.41		0.546	69.286	20	1385.72		0.93	118.519	100	11851.9		0.623	326.522	10	3265.22
2071	LPS	> 5x	> 5x	0.296	7.032	5	35.16		0.786	311.957	10	3119.57		0.627	82.561	20	1651.22		1.315	196.825	100	19682.5		0.317	121.726	10	1217.26
1084	LPS	> 5x	> 5x	0.715	25.308	5	126.54		0.591	229.587	10	2295.87		0.704	95.608	20	1912.16		1.253	182.568	100	18256.8		0.5	245.279	10	2452.79
1167	LPS	neg		0.267	5.866	5	29.33		0.433	161.569	10	1615.69		0.339	38.636	20	772.72		1.218	174.938	100	17493.8		0.317	121.726	10	1217.26
1135	LPS	neg		0.354	9.369	5	46.845		0.971	395.883	10	3958.83		0.691	93.382	20	1867.64		1.542	262.646	100	26264.6		0.908	560.291	10	5602.91
1137	LPS	neg		0.22	4.112	5	20.56		1.158	492.193	10	4921.93		0.526	66.102	20	1322.04		1.803	432.871	100	43287.1		1.056	691.654	10	6916.54
2194	LPS	> 5x	< 2x	0.14	3.9	5	19.5		0.868	348.065	10	3480.65		0.814	114.774	20	2295.48		1.173	165.484	100	16548.4		0.514	254.125	10	2541.25
1029	LPS	> 5x	> 5x	0.233	4.563	5	22.815		0.256	82.408	10	824.08		0.482	59.271	20	1185.42		1.046	140.259	100	14025.9		1.753	1371.74	10	13717.4
1117	LPS	> 5x	> 5x	0.163	3.9	5	19.5		0.609	237.18	10	2371.8		0.545	69.126	20	1382.52		1.16	162.816	100	16281.6		0.944	592.215	10	5922.15
1126	LPS	neg		0.164	3.9	5	19.5		1.142	483.383	10	4833.83		0.372	43.221	20	864.42		1.726	358.246	100	35824.6		0.328	130.194	10	1301.94
1136	LPS	neg		0.19	3.9	5	19.5		0.39	142.488	10	1424.88		0.224	22.861	20	457.22		0.767	90.343	100	9034.3		0.972	617.089	10	6170.89
1141	LPS	neg		1.751	117	5	585		1.02	419.812	10	4198.12		0.644	85.411	20	1708.22		1.588	280.583	100	28058.3		0.531	264.964	10	2649.64
1160	LPS	neg		1.105	47.887	5	239.435		1.467	688.949	10	6889.49		1.646	318.492	20	6369.84		2.128	600	100	60000		0.826	488.297	10	4882.97
2023	LPS	> 5x	> 5x	0.633	21.358	5	106.79		0.979	399.733	10	3997.33		1.013	151.029	20	3020.58		1.55	265.597	100	26559.7		0.985	628.64	10	6286.4
2026	LPS	> 5x	> 5x	0.14	3.9	5	19.5		0.586	227.473	10	2274.73		0.605	78.903	20	1578.06		1.225	176.443	100	17644.3		0.506	249.063	10	2490.63
2027	LPS	> 5x	> 5x	0.158	3.9	5	19.5		0.623	243.071	10	2430.71		0.734	100.78	20	2015.6		1.433	227.576	100	22757.6		1.047	683.678	10	6836.78
2044	LPS	> 5x	> 5x	0.286	6.628	5	33.14		1.652	836.534	10	8365.34		1.183	185.577	20	3711.54		2.135	600	100	60000		0.916	567.377	10	5673.77
2072	LPS	> 5x	> 5x	0.525	16.487	5	82.435		0.893	359.392	10	3593.92		0.565	72.349	20	1446.98		1.369	210.205	100	21020.5		0.818	481.371	10	4813.71
2119	LPS	neg		0.211	3.9	5	19.5		0.669	262.363	10	2623.63		0.243	25.487	20	509.74		1.183	167.554	100	16755.4		0.756	428.731	10	4287.31
2125	LPS	neg		1.054	44.477	5	222.385		1.857	1000	10	10000		0.823	116.366	20	2327.32		1.786	413.293	100	41329.3		1.162	785.247	10	7852.47
2126	LPS	neg		1.276	60.714	5	303.57		1.062	441.018	10	4410.18		0.386	45.192	20	903.84		1.284	189.566	100	18956.6		0.48	232.728	10	2327.28
2130	LPS	neg		0.148	3.9	5	19.5		0.479	181.685	10	1816.85		0.227	23.276	20	465.52		0.812	97.806	100	9780.6		0.9	553.213	10	5532.13
2189	LPS	neg		0.222	4.179	5	20.895		0.927	375.073	10	3750.73		0.284	31.113	20	622.26		1.339	202.647	100	20264.7		0.615	320.924	10	3209.24
2190	LPS	neg		0.197	3.9	5	19.5		0.573	221.97	10	2219.7		0.294	32.478	20	649.56		1.298	192.81	100	19281		0.332	133.255	10	1332.55
2196	LPS	< 2x	> 5x	0.216	3.98	5	19.9		1.202	517.046	10	5170.46		0.569	72.998	20	1459.96		1.344	203.884	100	20388.4		0.638	337.168	10	3371.68
2199	LPS	2 to 5	< 2x	0.35	9.208	5	46.04		1.177	502.81	10	5028.1		0.877	125.985	20	2519.7		1.734	364.539	100	36453.9		0.729	406.589	10	4065.89
2100	LPS	> 5x	> 5x	0.141	3.9	5	19.5		0.592	230.009	10	2300.09		0.55	69.928	20	1398.56		0.981	127.922	100	12792.2		0.754	427.072	10	4270.72
2135	LPS	neg		0.493	15.107	5	75.535		1.378	626.586	10	6265.86		0.579	74.627	20	1492.54		1.35	205.38	100	20538		0.749	422.936	10	4229.36
1024	LPS	> 5x	> 5x	0.663	22.777	5	113.885		1.447	674.486	10	6744.86		0.505	62.811	20	1256.22		1.557	268.232	100	26823.2		0.795	461.605	10	4616.05
1030	LPS	> 5x	2 to 5	0.161	3.9	5	19.5		0.958	389.671	10	3896.71		0.59	76.429	20	1528.58		1.469	238.258	100	23825.8		1.13	757.051	10	7570.51
1118	LPS	> 5x	2 to 5	0.11	3.9	5	19.5		0.192	55.194	10	551.94		0.41	48.616	20	972.32		0.708	80.976	100	8097.6		0.523	259.849	10	2598.49
1122	LPS	neg		0.729	25.474	5	127.37		1.734	718.489	10	7184.89		0.812	108.239	20	2164.78		1.751	350.426	100	35042.6		0.624	319.088	10	3190.88
2016	LPS	neg		0.178	3.9	5	19.5		1.011	352.33	10	3523.3		0.708	91.442	20	1828.84		1.529	247.497	100	24749.7		1.165	742.589	10	7425.89
2158	LPS	neg		0.664	22.361	5	111.805		1.893	831.639	10	8316.39		0.473	55.113	20	1102.26		1.704	320.822	100	32082.2		0.524	254.901	10	2549.01
2198	LPS	neg		0.124	3.9	5	19.5		1.382	515.301	10	5153.01		0.675	86.167	20	1723.34		1.683	309.463	100	30946.3		0.512	247.491	10	2474.91
3018	LPS	> 5x	> 5x	2.237	500	5	2500		2.247	1000	10	10000		1.051	147.905	20	2958.1		1.764	359.845	100	35984.5		0.456	213.362	10	2133.62
1150	LPS	neg		0.972	38.129	5	190.645		2.141	1000	10	10000		1.31	197.584	20	3951.68		1.968	600	100	60000		1.654	1175.68	10	11756.8
1173	LPS	neg		0.423	11.997	5	59.985		1.617	644.395	10	6443.95		0.915	125.082	20	2501.64		1.85	441.365	100	44136.5		1.305	858.773	10	8587.73
2091	LPS	> 5x	> 5x	0.473	13.974	5	69.87		1.324	486.969	10	4869.69		0.667	84.893	20	1697.86		1.929	558.801	100	55880.1		1.357	902.927	10	9029.27
2127	LPS	neg		1.009	40.249	5	201.245		1.708	701.395	10	7013.95		0.921	126.069	20	2521.38		1.924	549.925	100	54992.5		1.266	826.102	10	8261.02
2140	LPS	neg		0.128	3.9	5	19.5		0.121	22.315	10	223.15		0.075	3.9	20	78		0.498	50.668	100	5066.8		0.222	65.193	10	651.93
1017	LPS	> 5x	> 5x	0.248	5.405	5	27.025		0.724	244.801	10	2448.01		0.464	53.81	20	1076.2		1.367	202.393	100	20239.3		0.903	528.492	10	5284.92
2093	LPS	2 to 5	2 to 5	0.151	3.9	5	19.5		0.623	206.591	10	2065.91		0.446	51.227	20	1024.54		0.901	110.136	100	11013.6		0.734	396.628	10	3966.28
1157	LPS	< 2x		0.164	3.9	5	19.5		0.266	68.307	10	683.07		0.375	41.319	20	826.38		1.444	222.249	100	22224.9		0.65	336.673	10	3366.73
1206	LPS	> 5x	2 to 5	0.621	20.367	5	101.835		0.831	284.271	10	2842.71		1.308	197.151	20	3943.02		1.97	600	100	60000		0.994	602.306	10	6023.06
2045	LPS	2 to 5	< 2x	0.124	3.9	5	19.5		0.086	11.68	10	116.8		0.152	12.402	20	248.04		0.442	43.789	100	4378.9		0.232	71.017	10	710.17
1032	LPS	> 5x	> 5x	1.561	87.342	5	436.71		0.923	318.535	10	3185.35		0.541	65.221	20	1304.42		0.858	102.922	100	10292.2		0.278	99.619	10	996.19
2017	LPS	> 5x	> 5x	0.191	3.9	5	19.5		1.168	416.497	10	4164.97		0.627	78.56	20	1571.2		1.511	241.788	100	24178.8		0.586	294.108	10	2941.08
2062	LPS	2 to 5	> 5x	0.136	3.9	5	19.5		0.719	242.939	10	2429.39		0.644	81.244	20	1624.88		1.422	216.329	100	21632.9		1.249	811.955	10	8119.55
1026	LPS	> 5x	> 5x	1.351	64.696	5	323.48		2.184	1000	10	10000		1.314	198.453	20	3969.06		1.709	323.68	100	32368		0.89	518.044	10	5180.44
1034	LPS	2 to 5	> 5x	0.133	3.9	5	19.5		0.36	102.453	10	1024.53		0.312	32.841	20	656.82		1.273	180.839	100	18083.9		0.612	311.111	10	3111.11
1038	LPS	> 5x	> 5x	0.892	33.761	5	168.805		1.295	473.267	10	4732.67		1.054	148.425	20	2968.5		1.221	169.847	100	16984.7		0.478	226.708	10	2267.08
1128	LPS	neg		0.182	3.9	5	19.5		0.61	201.571	10	2015.71		0.249	24.538	20	490.76		1.125	150.769	100	15076.9		0.784	434.483	10	4344.83
2085	LPS	> 5x	> 5x	0.833	30.683	5	153.415		1.728	714.511	10	7145.11		1.424	224.108	20	4482.16		1.541	251.431	100	25143.1		0.771	424.515	10	4245.15
1151	LPS	neg		0.322	8.192	5	40.96		0.989	343.76	10	3437.6		0.644	81.244	20	1624.88		1.503	239.319	100	23931.9		0.977	588.446	10	5884.46
2118	LPS	neg		0.148	3.9	5	19.5		0.36	102.453	10	1024.53		0.257	25.585	20	511.7		1.017	130.55	100	13055		0.579	289.592	10	2895.92
2996	LPS	neg		0.249	5.442	5	27.21		1.384	516.302	10	5163.02		0.807	107.426	20	2148.52		1.663	299.522	100	29952.2		0.695	368.167	10	3681.67
1131	LPS	neg		2.166	362.096	5	1810.48		2.615	1000	10	10000		1.108	157.947	20	3158.94		2.07	600	100	60000		0.805	450.741	10	4507.41
2138	LPS	neg		1.124	47.353	5	236.765		1.929	859.483	10	8594.83		0.668	85.052	20	1701.04		1.497	237.494	100	23749.4		0.414	187.807	10	1878.07
2153	LPS	neg		0.289	6.953	5	34.765		1.075	377.802	10	3778.02		0.604	74.949	20	1498.98		1.84	429.784	100	42978.4		1.386	927.906	10	9279.06
2174	LPS	neg		0.518	15.831	5	79.155		1.115	394.181	10	3941.81		0.445	51.084	20	1021.68		1.443	221.975	100	22197.5		0.884	513.233	10	5132.33
1139	LPS	neg		0.387	10.62	5	53.1		0.619	205.05	10	2050.5		0.269	27.16	20	543.2		1.349	198.066	100	19806.6		0.629	322.437	10	3224.37
1046	LPS	> 5x	> 5x	0.735	25.767	5	128.835		1.674	679.594	10	6795.94		1.074	151.912	20	3038.24		1.698	317.472	100	31747.2		0.709	378.259	10	3782.59
1121	LPS	neg		0.134	3.9	5	19.5		0.544	175.678	10	1756.78		0.326	34.706	20	694.12		1.32	191.306	100	19130.6		0.579	289.592	10	2895.92
1174	LPS	< 2x		0.201	3.9	5	19.5		0.745	252.591	10	2525.91		0.42	47.549	20	950.98		1.243	174.43	100	17443		1.085	676.816	10	6768.16
2047	LPS	> 5x	> 5x	0.153	3.9	5	19.5		1.415	532.004	10	5320.04		0.496	58.48	20	1169.6		1.646	291.662	100	29166.2		1.247	810.295	10	8102.95
2063	LPS	> 5x	> 5x	0.141	3.9	5	19.5		0.791	269.544	10	2695.44		0.558	67.818	20	1356.36		1.689	312.607	100	31260.7		0.85	486.122	10	4861.22
2152	LPS	neg		0.498	14.996	5	74.98		2.373	1000	10	10000		0.937	128.706	20	2574.12		2.025	600	100	60000		1.467	999.28	10	9992.8
2177	LPS	neg		2.049	231.089	5	1155.44		2.162	1000	10	10000		1.173	169.917	20	3398.34		1.858	451.115	100	45111.5		0.91	534.129	10	5341.29
2024	LPS	> 5x	> 5x	0.299	7.331	5	36.655		0.72	243.312	10	2433.12		0.564	68.74	20	1374.8		1.325	192.454	100	19245.4		1.631	1152.95	10	11529.5
1078	LPS	> 5x	> 5x	0.301	7.406	5	37.03		0.708	238.834	10	2388.34		0.495	58.332	20	1166.64		1.102	146.367	100	14636.7		1.21	779.67	10	7796.7
2070	LPS	> 5x	> 5x	0.488	14.584	5	72.92		1.38	514.303	10	5143.03		0.889	120.812	20	2416.24		1.486	234.204	100	23420.4		0.469	221.243	10	2212.43
2191	LPS	neg		0.725	25.28	5	126.4		1.992	910.378	10	9103.78		0.764	100.457	20	2009.14		1.73	336.405	100	33640.5		0.755	412.363	10	4123.63
2043	LPS	neg		0.831	30.581	5	152.905		2.094	999.089	10	9990.89		0.769	101.266	20	2025.32		1.563	258.936	100	25893.6		0.29	107.586	10	1075.86
2163	LPS	< 2x		0.357	9.494	5	47.47		1.321	485.537	10	4855.37		0.801	106.451	20	2129.02		1.448	223.349	100	22334.9		0.928	548.665	10	5486.65
2195	LPS	2 to 5	< 2x	0.126	3.9	5	19.5		0.838	286.854	10	2868.54		0.417	47.128	20	942.56		1.376	204.597	100	20459.7		1.148	728.598	10	7285.98
1021	LPS	> 5x	> 5x	0.33	8.49	5	42.45		1.027	358.62	10	3586.2		1.049	147.559	20	2951.18		1.224	170.467	100	17046.7		0.93	550.282	10	5502.82
1123	LPS	neg		1.145	48.75	5	243.75		1.313	481.736	10	4817.36		0.441	50.515	20	1010.3		1.435	219.801	100	21980.1		1.225	792.064	10	7920.64
2018	LPS	> 5x	> 5x	0.191	3.9	5	19.5		1.305	477.958	10	4779.58		0.913	124.753	20	2495.06		1.581	265.388	100	26538.8		1.604	1126.67	10	11266.8
2042	LPS	> 5x	> 5x	0.294	7.142	5	35.71		0.895	308.018	10	3080.18		0.733	95.457	20	1909.14		1.223	170.26	100	17026		0.617	314.425	10	3144.25
2051	LPS	< 2x	< 2x	0.139	3.9	5	19.5		0.07	7.8	10	78		0.141	11.138	20	222.76		0.486	49.171	100	4917.1		0.239	75.162	10	751.62
2067	LPS	> 5x	> 5x	0.625	20.55	5	102.75		1.665	673.925	10	6739.25		1.234	181.772	20	3635.44		1.602	273.32	100	27332		0.761	416.904	10	4169.04
2108	LPS	> 5x	> 5x	1.15	49.088	5	245.44		1.949	875.335	10	8753.35		1.596	273.651	20	5473.02		1.815	403.525	100	40352.5		0.865	498.049	10	4980.49
2141	LPS	neg		0.131	3.9	5	19.5		0.208	49.047	10	490.47		0.123	9.064	20	181.28		0.992	126.035	100	12603.5		0.339	140.231	10	1402.31
1056	LPS	> 5x	> 5x	0.218	4.334	5	21.67		1	348.034	10	3480.34		1.345	205.327	20	4106.54		2.123	600	100	60000		1.307	860.457	10	8604.57
1081	LPS	> 5x	> 5x	0.187	3.9	5	19.5		1.005	349.984	10	3499.84		0.844	113.451	20	2269.02		1.617	279.288	100	27928.8		1.099	688.312	10	6883.12
1098	LPS	> 5x	> 5x	0.662	22.267	5	111.335		0.96	332.593	10	3325.93		0.985	136.681	20	2733.62		0.968	121.76	100	12176		1.081	673.532	10	6735.32
1132	LPS	neg		1.796	128.237	5	641.185		1.48	566.202	10	5662.02		0.869	117.536	20	2350.72		1.405	211.897	100	21189.7		0.746	405.587	10	4055.87
1164	LPS	neg		0.226	4.608	5	23.04		0.373	107.414	10	1074.14		0.588	72.453	20	1449.06		1.462	227.261	100	22726.1		0.934	553.52	10	5535.2
1172	LPS	neg		0.566	17.899	5	89.495		1.422	535.603	10	5356.03		0.878	119.009	20	2380.18		1.512	242.099	100	24209.9		1.016	620.275	10	6202.75
1179	LPS	neg		0.119	3.9	5	19.5		0.113	19.879	10	198.79		0.065	3.9	20	78		0.239	20.494	100	2049.4		0.181	41.57	10	415.7
1202	LPS	neg		0.235	4.928	5	24.64		0.714	241.075	10	2410.75		0.598	74.012	20	1480.24		1.33	193.609	100	19360.9		0.576	287.665	10	2876.65
2124	LPS	neg		2.071	247.926	5	1239.63		1.564	613.112	10	6131.12		0.749	98.035	20	1960.7		1.637	287.693	100	28769.3		0.678	356.104	10	3561.04
2144	LPS	neg		0.199	3.9	5	19.5		0.234	57.489	10	574.89		0.163	13.685	20	273.7		0.861	103.419	100	10341.9		0.234	72.195	10	721.95
2167	LPS	< 2x		0.576	18.341	5	91.705		0.992	344.924	10	3449.24		0.767	100.942	20	2018.84		1.715	327.195	100	32719.5		1.139	721.194	10	7211.94
2175	LPS	neg		0.619	20.275	5	101.375		1.094	385.535	10	3855.35		0.622	77.773	20	1555.46		1.642	289.882	100	28988.2		2.057	1500	10	15000
2201	LPS	neg		0.119	3.9	5	19.5		0.5	158.06	10	1580.6		0.309	32.443	20	648.86		1.485	233.908	100	23390.8		0.725	389.967	10	3899.67
4153	LPS	neg		0.942	36.459	5	182.295		1.662	672.045	10	6720.45		0.875	118.518	20	2370.36		1.491	235.691	100	23569.1		0.832	471.892	10	4718.92
2019	LPS	> 5x	> 5x	1.093	45.352	5	226.76		1.81	770.659	10	7706.59		1.64	288.843	20	5776.86		1.76	356.881	100	35688.1		1.311	863.83	10	8638.3
2109	LPS	> 5x	> 5x	0.211	4.104	5	20.52		1.274	463.527	10	4635.27		0.719	93.207	20	1864.14		1.534	249.123	100	24912.3		1.184	758.233	10	7582.33
1133	LPS	neg		0.29	6.991	5	34.955		1.408	528.424	10	5284.24		1.185	172.197	20	3443.94		2.03	600	100	60000		1.995	1500	10	15000
1181	LPS	neg		2.122	298.702	5	1493.51		1.149	408.413	10	4084.13		0.693	89.04	20	1780.8		1.181	161.736	100	16173.6		0.517	250.572	10	2505.72
2022	LPS	> 5x	> 5x	1.987	193.972	5	969.86		1.496	574.895	10	5748.95		0.958	132.18	20	2643.6		1.132	152.119	100	15211.9		0.34	140.887	10	1408.87
2117	LPS	neg		0.176	3.9	5	19.5		1.179	493.334	10	4933.34		0.408	41.778	20	835.56		1.494	254.772	100	25477.2		1.017	562.536	10	5625.36
2046	LPS	> 5x	> 5x	0.195	4.384	5	21.92		0.596	221.667	10	2216.67		0.689	83.939	20	1678.78		1.463	244.125	100	24412.5		1.06	594.331	10	5943.31
2029	LPS	> 5x	> 5x	0.27	7.221	5	36.105		1.044	422.494	10	4224.94		0.822	106.096	20	2121.92		1.479	249.525	100	24952.5		0.833	432.455	10	4324.55
1018	LPS	> 5x	> 5x	0.594	21.68	5	108.4		1.685	844.549	10	8445.49		1.031	139.22	20	2784.4		1.823	489.593	100	48959.3		1.602	1047.69	10	10476.9
1019	LPS	> 5x	> 5x	0.197	4.448	5	22.24		0.809	313.391	10	3133.91		0.78	99.183	20	1983.66		1.431	233.872	100	23387.2		0.967	526.229	10	5262.29
1028	LPS	> 5x	> 5x	0.655	24.451	5	122.255		1.293	559.418	10	5594.18		1.107	151.271	20	3025.42		1.595	296.332	100	29633.2		0.846	441.326	10	4413.26
1062	LPS	> 5x	> 5x	0.281	7.692	5	38.46		0.748	287	10	2870		0.683	82.928	20	1658.56		1.286	194.175	100	19417.5		1.235	729.205	10	7292.05
1129	LPS	neg		0.244	6.152	5	30.76		0.498	178.376	10	1783.76		0.386	39.079	20	781.58		1.115	156.183	100	15618.3		1.077	607.047	10	6070.47
1130	LPS	neg		0.326	9.691	5	48.455		0.758	291.296	10	2912.96		0.316	30.781	20	615.62		1.09	151.106	100	15110.6		0.852	445.438	10	4454.38
1175	LPS	neg		0.565	20.378	5	101.89		0.779	300.352	10	3003.52		0.349	34.656	20	693.12		1.472	247.139	100	24713.9		1.645	1089.6	10	10896
1180	LPS	neg		2.051	279.181	5	1395.9		2.219	1000	10	10000		1.665	273.493	20	5469.86		1.874	571.568	100	57156.8		0.922	494.164	10	4941.64
2020	LPS	2 to 5	> 5x	0.174	3.9	5	19.5		0.886	347.59	10	3475.9		0.459	48.307	20	966.14		1.426	232.33	100	23233		0.921	493.459	10	4934.59
2025	LPS	> 5x	> 5x	0.331	9.917	5	49.585		1.527	717.249	10	7172.49		0.97	129.695	20	2593.9		1.572	285.689	100	28568.9		0.869	457.142	10	4571.42
2030	LPS	> 5x	> 5x	0.18	3.929	5	19.645		0.555	203.68	10	2036.8		0.794	101.498	20	2029.96		1.142	161.772	100	16177.2		0.635	303.347	10	3033.47
2052	LPS	> 5x	> 5x	0.114	3.9	5	19.5		0.697	265.184	10	2651.84		0.55	61.198	20	1223.96		1.535	270.168	100	27016.8		1.601	1046.73	10	10467.3
2061	LPS	2 to 5	> 5x	0.126	3.9	5	19.5		0.358	117.094	10	1170.94		0.216	19.002	20	380.04		0.747	89.038	100	8903.8		0.643	308.355	10	3083.55
2088	LPS	neg		0.55	19.708	5	98.54		1.377	612.367	10	6123.67		1.133	155.485	20	3109.7		1.628	313.32	100	31332		1.036	576.52	10	5765.2
2089	LPS	> 5x	> 5x	0.345	10.549	5	52.745		1.716	871.856	10	8718.56		1.783	319.345	20	6386.9		1.696	356.828	100	35682.8		1.544	992.972	10	9929.72
2171	LPS	neg		0.705	26.763	5	133.815		1.807	956.991	10	9569.91		1.123	153.857	20	3077.14		1.949	600	100	60000		1.589	1035.25	10	10352.5
2197	LPS	neg		0.152	3.9	5	19.5		0.852	332.342	10	3323.42		0.976	130.631	20	2612.62		1.511	260.956	100	26095.6		0.518	231.65	10	2316.5
1035	LPS	> 5x	> 5x	0.11	3.9	5	19.5		0.308	97.271	10	972.71		0.425	43.909	20	878.18		1.241	183.485	100	18348.5		0.593	277.3	10	2773
1071	LPS	> 5x	> 5x	0.442	14.91	5	74.55		0.409	138.781	10	1387.81		0.733	91.344	20	1826.88		1.523	265.486	100	26548.6		0.942	508.344	10	5083.44
1072	LPS	neg		0.161	3.9	5	19.5		0.195	55.093	10	550.93		0.115	7.52	20	150.4		0.693	80.543	100	8054.3		0.287	92.894	10	928.94
1080	LPS	> 5x	> 5x	0.264	6.968	5	34.84		0.69	262.194	10	2621.94		0.539	59.541	20	1190.82		1.251	185.809	100	18580.9		0.659	318.419	10	3184.19
1109	LPS	> 5x	> 5x	1.443	78.137	5	390.685		2.008	1000	10	10000		1.583	248.154	20	4963.08		1.747	399.984	100	39998.4		1.764	1212.25	10	12122.5
1120	LPS	neg		0.515	18.151	5	90.755		1.518	710.547	10	7105.47		0.996	133.751	20	2675.02		1.684	348.146	100	34814.6		1.026	569.147	10	5691.47
1144	LPS	neg		0.623	22.991	5	114.955		0.783	302.084	10	3020.84		0.723	89.665	20	1793.3		1.382	219.369	100	21936.9		0.715	354.174	10	3541.74
1153	LPS	neg		2.047	275.893	5	1379.46		2.103	1000	10	10000		0.845	109.841	20	2196.82		1.791	447.492	100	44749.2		0.713	352.882	10	3528.82
2015	LPS	< 2x		0.179	3.9	5	19.5		0.163	42.375	10	423.75		0.209	18.176	20	363.52		0.167	12.983	100	1298.3		0.125	11.719	10	117.19
2164	LPS	neg		0.401	13.076	5	65.38		0.488	173.911	10	1739.11		0.449	46.993	20	939.86		1.114	155.979	100	15597.9		0.938	505.5	10	5055
2087	LPS	neg		2.055	282.535	5	1412.68		1.959	1000	10	10000		0.893	117.561	20	2351.22		1.718	374.108	100	37410.8		0.861	451.624	10	4516.24
2137	LPS	neg		1.704	124.269	5	621.345		1.104	453.085	10	4530.85		0.856	111.621	20	2232.42		1.259	187.689	100	18768.9		0.728	362.598	10	3625.98
2200	LPS	neg		0.115	3.9	5	19.5		0.633	237.73	10	2377.3		0.386	39.079	20	781.58		0.983	130.24	100	13024		0.612	289.034	10	2890.34
1016	LPS	> 5x	> 5x	0.435	14.598	5	72.99		1.518	710.547	10	7105.47		0.733	91.344	20	1826.88		1.612	304.805	100	30480.5		1.039	578.738	10	5787.38
1158	LPS	neg		0.117	3.9	5	19.5		1.421	641.688	10	6416.88		0.533	58.649	20	1172.98		1.907	600	100	60000		1.432	892.552	10	8925.52
2058	LPS	neg		0.153	3.9	5	19.5		0.59	219.047	10	2190.47		0.212	18.53	20	370.6		1.077	148.497	100	14849.7		0.306	103.925	10	1039.25
1025	LPS	> 5x	> 5x	0.144	3.9	5	19.5		0.331	106.227	10	1062.27		0.521	56.891	20	1137.82		1.445	238.274	100	23827.4		0.922	494.164	10	4941.64
1027	LPS	> 5x	> 5x	0.645	23.993	5	119.965		0.594	220.795	10	2207.95		0.453	47.517	20	950.34		1.162	165.992	100	16599.2		1.463	919.708	10	9197.08
1143	LPS	neg		1.082	46.518	5	232.59		1.334	584.782	10	5847.82		0.8	102.486	20	2049.72		1.324	203.714	100	20371.4		0.725	360.65	10	3606.5
1146	LPS	neg		0.182	3.987	5	19.935		0.389	130.108	10	1301.08		0.451	47.255	20	945.1		1.127	158.653	100	15865.3		0.71	350.947	10	3509.47
1147	LPS	neg		0.132	3.9	5	19.5		0.782	301.651	10	3016.51		0.41	42.027	20	840.54		1.46	243.134	100	24313.4		0.696	341.947	10	3419.47
1176	LPS	< 2x		0.665	24.91	5	124.55		0.833	323.926	10	3239.26		0.413	42.4	20	848		1.287	194.42	100	19442		0.612	289.034	10	2890.34
1184	LPS	neg		0.418	13.838	5	69.19		1.175	491.126	10	4911.26		0.615	71.55	20	1431		1.56	280.459	100	28045.9		1.209	708.608	10	7086.08
1196	LPS	neg		0.132	3.9	5	19.5		0.332	106.622	10	1066.22		0.266	24.908	20	498.16		0.856	107.245	100	10724.5		0.36	136.419	10	1364.19
2168	LPS	neg		0.233	5.723	5	28.615		1.16	482.911	10	4829.11		0.472	50.043	20	1000.86		1.564	282.18	100	28218		1.114	635.01	10	6350.1
2193	LPS	neg		0.261	6.843	5	34.215		1.297	561.853	10	5618.53		0.493	52.916	20	1058.32		1.3	197.63	100	19763		0.883	466.843	10	4668.43
2115	LPS	neg		0.26	6.801	5	34.005		0.917	361.729	10	3617.29		0.692	84.445	20	1688.9		1.238	182.793	100	18279.3		1.121	640.344	10	6403.44
2065	LPS	> 5x	> 5x	0.251	6.433	5	32.165		1.015	408.172	10	4081.72		0.593	67.957	20	1359.14		1.189	171.812	100	17181.2		0.465	199.804	10	1998.04
2155	LPS	neg		1.705	124.512	5	622.56		1.58	757.863	10	7578.63		0.773	98.022	20	1960.44		1.301	197.88	100	19788		0.539	244.34	10	2443.4
2192	LPS	neg		0.179	3.9	5	19.5		0.785	302.95	10	3029.5		0.441	45.955	20	919.1		1.223	179.369	100	17936.9		0.777	394.797	10	3947.97
2080	LPS	neg		0.157	3.9	5	19.5		0.213	61.938	10	619.38		0.144	10.739	20	214.78		0.266	24.092	100	2409.2		0.163	27.543	10	275.43
1104	LPS	> 5x	> 5x	0.271	7.263	5	36.315		1.158	481.823	10	4818.23		1.087	148.066	20	2961.32		1.634	316.661	100	31666.1		1.7	1145.01	10	11450.1
1168	LPS	neg		0.128	3.9	5	19.5		0.19	53.153	10	531.53		0.166	13.199	20	263.98		0.893	113.747	100	11374.7		0.315	109.263	10	1092.63
1177	LPS	neg		0.222	5.311	5	26.555		0.741	283.997	10	2839.97		0.8	102.486	20	2049.72		1.476	248.498	100	24849.8		0.578	268.09	10	2680.9
2142	LPS	neg		0.121	3.9	5	19.5		0.074	10.715	10	107.15		0.074	3.9	20	78		0.297	27.737	100	2773.7		0.235	64.869	10	648.69
1063	LPS	2 to 5	< 2x	0.505	17.707	5	88.535		1.667	829.066	10	8290.66		1.13	154.996	20	3099.92		1.677	343.302	100	34330.2		1.037	577.258	10	5772.58
1070	LPS	> 5x	> 5x	0.166	3.9	5	19.5		0.573	211.601	10	2116.01		2.535	500	20	10000		2.192	600	100	60000		1.882	1344.98	10	13449.8
1092	LPS	> 5x	> 5x	0.772	29.927	5	149.635		2.257	1000	10	10000		1.873	363.929	20	7278.58		2	600	100	60000		0.571	263.808	10	2638.08
1105	LPS	> 5x	> 5x	0.187	4.135	5	20.675		0.537	195.723	10	1957.23		1.421	208.563	20	4171.26		1.273	191.024	100	19102.4		0.375	145.523	10	1455.23
1106	LPS	> 5x	> 5x	0.135	3.9	5	19.5		0.799	309.03	10	3090.3		0.983	131.723	20	2634.46		1.302	198.129	100	19812.9		1.16	670.323	10	6703.23
1193	LPS	neg		1.356	68.235	5	341.175		1.491	690.77	10	6907.7		0.749	94.023	20	1880.46		1.055	144.13	100	14413		0.327	116.451	10	1164.51
2050	LPS	< 2x		1.18	53.109	5	265.545		1.757	909.265	10	9092.65		1.012	136.248	20	2724.96		1.508	259.845	100	25984.5		0.434	181.186	10	1811.86
2099	LPS	> 5x	> 5x	0.131	3.9	5	19.5		0.281	87.051	10	870.51		0.367	36.792	20	735.84		0.79	96.052	100	9605.2		1.146	659.511	10	6595.11
2149	LPS	neg		0.119	3.9	5	19.5		0.362	118.74	10	1187.4		0.549	61.046	20	1220.92		1.642	321.248	100	32124.8		1.24	733.189	10	7331.89
2059	LPS	2 to 5	> 5x	0.149	3.9	5	19.5		0.336	108.209	10	1082.09		0.174	14.106	20	282.12		0.837	103.97	100	10397		0.426	176.369	10	1763.69
1103	LPS	> 5x	> 5x	0.143	3.9	5	19.5		0.51	183.727	10	1837.27		0.552	61.503	20	1230.06		1.289	194.91	100	19491		1.18	685.866	10	6858.66
2057	LPS	> 5x	> 5x	0.856	34.021	5	170.105		1.823	972.776	10	9727.76		1.106	151.11	20	3022.2		1.832	502.712	100	50271.2		0.961	521.92	10	5219.2
2053	LPS	< 2x	2 to 5	0.133	3.9	5	19.5		0.332	106.622	10	1066.22		0.056	3.9	20	78		1.018	136.915	100	13691.5		0.712	352.236	10	3522.36
1064	LPS	2 to 5	2 to 5	0.915	37.025	5	185.125		1.868	1000	10	10000		0.97	129.695	20	2593.9		1.913	600	100	60000		1.92	1390.42	10	13904.2
1068	LPS	> 5x	> 5x	0.108	3.9	5	19.5		0.571	210.723	10	2107.23		0.867	113.394	20	2267.88		1.449	239.555	100	23955.5		1.619	1064.12	10	10641.2
1082	LPS	< 2x		0.113	3.9	5	19.5		0.167	44.001	10	440.01		0.183	15.138	20	302.76		0.921	118.775	100	11877.5		0.436	182.389	10	1823.89
2066	LPS	> 5x	> 5x	0.965	39.691	5	198.455		2.052	1000	10	10000		1.182	163.603	20	3272.06		1.805	465.061	100	46506.1		0.992	544.293	10	5442.93
2170	LPS	neg		1.616	105.2	5	526		1.208	509.556	10	5095.56		0.739	92.35	20	1847		1.183	170.506	100	17050.6		0.381	149.162	10	1491.62
1154	LPS	neg		0.372	11.646	5	58.23		0.879	326.502	10	3265.02		0.598	70.39	20	1407.8		1.321	189.333	100	18933.3		0.916	483.7	10	4837
1107	LPS	neg		0.128	3.9	5	19.5		0.054	7.8	10	78		0.066	3.9	20	78		0.194	15.746	100	1574.6		0.412	157.805	10	1578.05
1195	LPS	neg		0.271	6.977	5	34.885		1.275	526.059	10	5260.59		0.92	123.586	20	2471.72		1.317	188.423	100	18842.3		0.553	240.972	10	2409.72
2116	LPS	neg		0.157	3.9	5	19.5		0.719	260.224	10	2602.24		0.399	42.528	20	850.56		1.652	296.104	100	29610.4		0.96	515.51	10	5155.1
2156	LPS	neg		0.344	10.38	5	51.9		1.055	407.167	10	4071.67		0.823	107.411	20	2148.22		1.573	261.639	100	26163.9		1.861	1317.16	10	13171.6
2169	LPS	neg		2.009	232.844	5	1164.22		1.785	925.084	10	9250.84		0.885	117.756	20	2355.12		1.814	440.857	100	44085.7		0.942	502.435	10	5024.35
1074	LPS	> 5x	> 5x	0.144	3.9	5	19.5		0.391	129.776	10	1297.76		0.459	50.232	20	1004.64		1.295	183.504	100	18350.4		1.288	768.688	10	7686.88
1059	LPS	> 5x	> 5x	0.222	4.942	5	24.71		0.802	294.01	10	2940.1		0.787	101.399	20	2027.98		1.687	315.66	100	31566		1.436	893.297	10	8932.97
2096	LPS	> 5x	> 5x	0.203	4.268	5	21.34		0.672	241.404	10	2414.04		0.671	82.148	20	1642.96		1.451	222.11	100	22211		1.334	806.552	10	8065.52
2097	LPS	> 5x	> 5x	0.121	3.9	5	19.5		1.066	412.576	10	4125.76		0.354	37.016	20	740.32		1.5	236.622	100	23662.2		0.903	474.398	10	4743.98
1065	LPS	> 5x	> 5x	0.815	30.617	5	153.085		1.342	567.501	10	5675.01		1.088	151.925	20	3038.5		1.404	209.443	100	20944.3		1.941	1412.52	10	14125.2
1083	LPS	> 5x	> 5x	0.146	3.9	5	19.5		0.571	201.224	10	2012.24		0.747	94.728	20	1894.56		1.421	213.901	100	21390.1		1.672	1113.74	10	11137.4
2160	LPS	2 to 5	2 to 5	0.164	3.9	5	19.5		0.397	132.164	10	1321.64		0.374	39.445	20	788.9		1.002	126.9	100	12690		0.905	475.825	10	4758.25
1069	LPS	> 5x	> 5x	0.584	20.215	5	101.075		1.311	547.986	10	5479.86		0.908	121.588	20	2431.76		1.712	332.156	100	33215.6		0.438	172.502	10	1725.02
1112	LPS	> 5x	> 5x	0.178	3.9	5	19.5		0.404	134.949	10	1349.49		0.718	89.906	20	1798.12		1.544	251.116	100	25111.6		1.15	658.693	10	6586.93
1191	LPS	neg		0.197	4.072	5	20.36		0.928	347.96	10	3479.6		0.722	90.57	20	1811.4		1.731	346.523	100	34652.3		0.422	163.423	10	1634.23
1079	LPS	neg		0.192	3.915	5	19.575		0.8	293.183	10	2931.83		0.509	57.07	20	1141.4		1.58	264.317	100	26431.7		1.154	661.809	10	6618.09
2049	LPS	> 5x	> 5x	0.157	3.9	5	19.5		0.273	82.788	10	827.88		0.505	56.507	20	1130.14		1.443	219.875	100	21987.5		0.416	160.047	10	1600.47
2060	LPS	> 5x	> 5x	0.21	4.508	5	22.54		0.4	133.357	10	1333.57		0.477	52.645	20	1052.9		1.321	189.333	100	18933.3		0.648	300.972	10	3009.72
1090	LPS	> 5x	> 5x	1.224	58.645	5	293.225		1.111	435.231	10	4352.31		1.099	153.843	20	3076.86		1.44	219.046	100	21904.6		1.036	571.645	10	5716.45
1124	LPS	neg		1.01	42.415	5	212.075		0.929	348.406	10	3484.06		0.705	87.752	20	1755.04		1.456	223.524	100	22352.4		1.133	645.494	10	6454.94
1192	LPS	neg		0.203	4.268	5	21.34		1.335	563.043	10	5630.43		0.32	32.931	20	658.62		1.733	348.145	100	34814.5		0.555	242.206	10	2422.06
2148	LPS	neg		0.353	10.792	5	53.96		1.654	801.82	10	8018.2		0.713	89.077	20	1781.54		2.174	600	100	60000		2.234	1500	10	15000
1183	LPS	neg		0.576	19.896	5	99.48		0.795	291.119	10	2911.19		0.801	103.737	20	2074.74		1.637	288.708	100	28870.8		1.761	1206.04	10	12060.4
1189	LPS	neg		0.248	5.978	5	29.89		1.251	511.864	10	5118.64		0.741	93.729	20	1874.58		1.56	256.813	100	25681.3		1.57	1014.57	10	10145.7
2055	LPS	> 5x	> 5x	0.779	28.787	5	143.935		2.421	1000	10	10000		1.66	282.802	20	5656.04		2.04	600	100	60000		0.3	97.407	10	974.07
2101	LPS	> 5x	> 5x	0.332	9.824	5	49.12		1.253	513.034	10	5130.34		1.3	191.56	20	3831.2		1.762	374.471	100	37447.1		1.247	735.474	10	7354.74
2056	LPS	> 5x	> 5x	0.214	4.649	5	23.245		1.448	638.96	10	6389.6		1.049	145.209	20	2904.18		2.073	600	100	60000		1.228	720.237	10	7202.37
1058	LPS	neg		0.191	3.9	5	19.5		0.859	317.93	10	3179.3		0.793	102.401	20	2048.02		1.791	407.634	100	40763.4		0.577	255.871	10	2558.71
1060	LPS	> 5x	> 5x	0.275	7.157	5	35.785		0.613	217.901	10	2179.01		0.525	59.353	20	1187.06		1.171	157.94	100	15794		1.039	573.893	10	5738.93
1091	LPS	> 5x	> 5x	0.173	3.9	5	19.5		0.61	216.709	10	2167.09		1.339	199.648	20	3992.96		1.866	550.513	100	55051.3		0.938	499.541	10	4995.41
1190	LPS	neg		0.177	3.9	5	19.5		0.588	207.97	10	2079.7		0.443	48.129	20	962.58		1.177	159.108	100	15910.8		0.705	338.218	10	3382.18
2048	LPS	> 5x	> 5x	1.925	175.723	5	878.615		2.029	1000	10	10000		1.51	239.499	20	4789.98		1.898	600	100	60000		1.64	1081.91	10	10819.1
1061	LPS	> 5x	> 5x	0.294	8.034	5	40.17		0.745	270.706	10	2707.06		0.505	56.507	20	1130.14		0.908	111.019	100	11101.9		0.842	431.339	10	4313.39
1076	LPS	> 5x	> 5x	0.299	8.269	5	41.345		0.837	308.613	10	3086.13		0.953	129.075	20	2581.5		1.815	442.476	100	44247.6		0.392	146.692	10	1466.92
1077	LPS	> 5x	> 5x	0.308	8.694	5	43.47		1.314	549.849	10	5498.49		0.912	122.254	20	2445.08		1.439	218.771	100	21877.1		0.372	135.738	10	1357.38
1188	LPS	neg		1.5	84.336	5	421.68		1.965	1000	10	10000		1.1	154.018	20	3080.36		1.682	312.638	100	31263.8		0.43	167.949	10	1679.49
1048	LPS	> 5x	> 5x	0.257	6.361	5	31.805		1.057	408.147	10	4081.47		1.157	164.165	20	3283.3		1.546	251.815	100	25181.5		1.391	854.509	10	8545.09
1053	LPS	> 5x	> 5x	0.2	4.169	5	20.845		0.401	133.756	10	1337.56		0.727	91.4	20	1828		1.19	161.66	100	16166		0.629	288.758	10	2887.58
1148	LPS	neg		0.298	8.222	5	41.11		1.392	600.268	10	6002.68		0.497	55.39	20	1107.8		1.477	229.623	100	22962.3		0.599	269.686	10	2696.86
1162	LPS	neg		2.236	500	5	2500		2.437	1000	10	10000		1.647	278.661	20	5573.22		2.008	600	100	60000		0.896	469.407	10	4694.07
2132	LPS	neg		0.531	18.126	5	90.63		0.872	323.49	10	3234.9		0.419	45.044	20	900.88		1.339	193.487	100	19348.7		0.729	354.168	10	3541.68
2151	LPS	neg		0.157	3.9	5	19.5		0.502	173.867	10	1738.67		0.317	32.571	20	651.42		1.216	166.853	100	16685.3		0.515	217.775	10	2177.75
2178	LPS	neg		0.193	3.946	5	19.73		1.128	444.021	10	4440.21		0.799	103.403	20	2068.06		1.831	470.718	100	47071.8		0.912	480.832	10	4808.32
2034	LPS	> 5x	> 5x	2.323	500	5	2500		1.875	1000	10	10000		1.621	270.613	20	5412.26		1.538	249.043	100	24904.3		0.575	254.623	10	2546.23
2113	LPS	neg		0.566	19.5	5	97.5		1.078	418.533	10	4185.33		1.386	209.831	20	4196.62		2.03	600	100	60000		1.71	1152.44	10	11524.4
1033	LPS	> 5x	> 5x	0.153	3.9	5	19.5		0.44	149.263	10	1492.63		0.785	101.066	20	2021.32		1.478	229.92	100	22992		0.72	348.168	10	3481.68
1149	LPS	neg		0.986	40.795	5	203.975		1.368	584.337	10	5843.37		0.754	95.894	20	1917.88		1.374	201.879	100	20187.9		0.843	432.037	10	4320.37
2094	LPS	> 5x	> 5x	1.579	93.557	5	467.785		1.468	653.315	10	6533.15		1.187	169.659	20	3393.18		1.764	376.509	100	37650.9		0.84	429.944	10	4299.44
2032	LPS	> 5x	> 5x	0.312	8.883	5	44.415		1.457	645.384	10	6453.84		1.671	286.368	20	5727.36		2.011	600	100	60000		1.133	645.494	10	6454.94
2103	LPS	> 5x	2 to 5	0.15	3.9	5	19.5		0.541	189.327	10	1893.27		0.388	41.164	20	823.28		1.417	212.84	100	21284		1.19	690.052	10	6900.52
2181	LPS	neg		0.449	14.899	5	74.495		1.188	476.139	10	4761.39		0.795	102.735	20	2054.7		1.624	282.674	100	28267.4		1.604	1046.9	10	10469
1101	LPS	> 5x	2 to 5	0.221	4.905	5	24.525		1.038	398.903	10	3989.03		0.982	133.908	20	2678.16		1.464	225.817	100	22581.7		0.838	428.55	10	4285.5
2092	LPS	> 5x	> 5x	0.253	6.189	5	30.945		0.685	246.599	10	2465.99		0.3	30.527	20	610.54		0.973	121.901	100	12190.1		0.657	306.793	10	3067.93
1037	LPS	> 5x	> 5x	0.277	7.248	5	36.24		0.669	240.206	10	2402.06		1.225	176.797	20	3535.94		1.864	545.238	100	54523.8		0.803	404.322	10	4043.22
1054	LPS	> 5x	> 5x	0.61	21.263	5	106.315		0.871	323.061	10	3230.61		0.842	110.583	20	2211.66		1.095	143.564	100	14356.4		0.417	160.609	10	1606.09
1096	LPS	> 5x	> 5x	0.521	17.736	5	88.68		1.24	505.468	10	5054.68		0.855	112.753	20	2255.06		1.771	383.908	100	38390.8		0.62	283.009	10	2830.09
2133	LPS	neg		0.297	8.175	5	40.875		1.603	758.234	10	7582.34		1.101	154.194	20	3083.88		1.659	299.736	100	29973.6		1.025	563.427	10	5634.27
1100	LPS	> 5x	> 5x	0.116	3.9	5	19.5		0.39	129.378	10	1293.78		0.474	52.239	20	1044.78		1.335	192.555	100	19255.5		0.598	269.055	10	2690.55
2176	LPS	neg		1.317	66.562	5	332.81		0.995	378.489	10	3784.89		0.533	60.513	20	1210.26		1.271	178.289	100	17828.9		1.094	615.504	10	6155.04
1119	LPS	neg		1.107	49.396	5	246.98		0.937	351.977	10	3519.77		0.851	112.085	20	2241.7		1.632	286.349	100	28634.9		1.219	713.053	10	7130.53
1114	LPS	> 5x	> 5x	0.484	16.291	5	81.455		1.003	382.235	10	3822.35		1.143	161.639	20	3232.78		1.613	277.81	100	27781		1.694	1136.02	10	11360.2
1142	LPS	neg		1.977	207.458	5	1037.29		1.17	466.318	10	4663.18		1.06	147.091	20	2941.82		1.336	192.788	100	19278.8		0.297	95.839	10	958.39
1185	LPS	neg		0.357	10.974	5	54.87		0.629	224.264	10	2242.64		0.626	74.841	20	1496.82		1.246	173.008	100	17300.8		0.608	275.381	10	2753.81
2083	LPS	> 5x	> 5x	0.295	8.081	5	40.405		1.066	412.576	10	4125.76		1.137	160.564	20	3211.28		1.81	434.538	100	43453.8		1.041	575.392	10	5753.92
2102	LPS	> 5x	> 5x	0.263	6.622	5	33.11		1.554	718.467	10	7184.67		1.299	191.356	20	3827.12		1.741	354.859	100	35485.9		1.463	917.004	10	9170.04
2123	LPS	neg		0.19	3.9	5	19.5		0.659	236.216	10	2362.16		0.182	15.848	20	316.96		1.327	190.706	100	19070.6		0.567	249.641	10	2496.41
1134	LPS	> 5x	> 5x	0.131	3.9	5	19.5		0.472	161.968	10	1619.68		0.826	107.912	20	2158.24		1.296	183.725	100	18372.5		1.337	809.047	10	8090.47
2157	LPS	2 to 5	> 5x	1.993	219.572	5	1097.86		2.104	1000	10	10000		1.937	392.417	20	7848.34		1.883	598.512	100	59851.2		0.978	528.668	10	5286.68
2180	LPS	neg		0.248	5.978	5	29.89		0.679	244.201	10	2442.01		0.428	46.192	20	923.84		1.398	207.9	100	20790		1.183	684.532	10	6845.32
1102	LPS	> 5x	> 5x	0.19	3.9	5	19.5		0.655	234.62	10	2346.2		0.789	101.733	20	2034.66		1.417	212.84	100	21284		1.31	786.712	10	7867.12
1170	LPS	neg		0.457	15.221	5	76.105		1.243	507.206	10	5072.06		0.911	122.088	20	2441.76		1.742	355.726	100	35572.6		1.504	953.678	10	9536.78
1043	LPS	> 5x	ND	1.957	193.938	5	969.69		1.432	627.683	10	6276.83		1.11	155.773	20	3115.46		1.337	193.02	100	19302		0.593	265.904	10	2659.04
1171	LPS	neg		0.106	3.9	5	19.5		0.322	90.024	10	900.24		0.215	19.29	20	385.8		0.808	94.808	100	9480.8		0.468	193.363	10	1933.63
1099	LPS	neg		0.232	10.135	5	50.675		0.811	275.563	10	2755.63		1.27	181.828	20	3636.56		1.357	208.752	100	20875.2		1.05	560.1	10	5601
2114	LPS	neg		0.34	15.251	5	76.255		0.845	289.353	10	2893.53		0.599	71.297	20	1425.94		1.362	210.228	100	21022.8		1.022	540.69	10	5406.9
2143	LPS	neg		1.154	78.56	5	392.8		0.6	194.131	10	1941.31		0.449	49.545	20	990.9		1.194	166.509	100	16650.9		0.353	125.715	10	1257.15
2162	LPS	neg		0.115	3.9	5	19.5		0.208	49.402	10	494.02		0.244	22.836	20	456.72		0.924	113.542	100	11354.2		1.442	855.442	10	8554.42
1039	LPS	> 5x	> 5x	1.115	74.106	5	370.53		1.564	669.114	10	6691.14		1.79	323.909	20	6478.18		1.884	519.819	100	51981.9		0.796	391.391	10	3913.91
1045	LPS	> 5x	> 5x	0.418	18.92	5	94.6		0.759	254.899	10	2548.99		0.898	118.039	20	2360.78		1.185	164.456	100	16445.6		0.839	418.835	10	4188.35
1161	LPS	neg		1.524	134.223	5	671.115		2.56	1000	10	10000		1.27	181.828	20	3636.56		2.085	600	100	60000		1.439	852.991	10	8529.91
2182	LPS	neg		0.161	6.04	5	30.2		0.858	294.69	10	2946.9		0.496	56.14	20	1122.8		1.617	309.413	100	30941.3		1.624	1011.91	10	10119.1
2129	LPS	> 5x	> 5x	0.139	4.201	5	21.005		0.545	173.739	10	1737.39		0.684	84.324	20	1686.48		1.361	209.932	100	20993.2		1.213	677.382	10	6773.82
1207	LPS	< 2x		0.129	3.9	5	19.5		0.436	133.578	10	1335.78		0.706	87.741	20	1754.82		0.961	119.922	100	11992.2		0.505	215.054	10	2150.54
2039	LPS	> 5x	> 5x	0.326	14.601	5	73.005		0.993	352.564	10	3525.64		0.913	120.435	20	2408.7		1.394	219.988	100	21998.8		1.172	647.181	10	6471.81
2084	LPS	> 5x	> 5x	0.124	3.9	5	19.5		0.32	89.243	10	892.43		0.419	45.439	20	908.78		1.01	128.738	100	12873.8		1.498	901.905	10	9019.05
2166	LPS	neg		0.104	3.9	5	19.5		0.178	40.788	10	407.88		0.107	6.938	20	138.76		0.736	83.913	100	8391.3		0.249	68.118	10	681.18
1113	LPS	> 5x	> 5x	0.386	17.397	5	86.985		0.487	152.396	10	1523.96		0.87	113.576	20	2271.52		1.279	187.232	100	18723.2		0.912	466.432	10	4664.32
1145	LPS	neg		0.168	6.54	5	32.7		0.468	145.404	10	1454.04		0.281	27.449	20	548.98		1.372	213.219	100	21321.9		0.634	291.516	10	2915.16
1169	LPS	neg		0.126	3.9	5	19.5		0.51	160.852	10	1608.52		0.381	40.346	20	806.92		1.324	199.315	100	19931.5		1.476	883.489	10	8834.89
2120	LPS	neg		0.147	4.91	5	24.55		0.649	212.528	10	2125.28		0.342	35.236	20	704.72		1.389	218.426	100	21842.6		1.502	905.278	10	9052.78
1166	LPS	neg		0.156	5.658	5	28.29		0.663	217.833	10	2178.33		0.419	45.439	20	908.78		0.276	23.454	100	2345.4		0.617	281.317	10	2813.17
2179	LPS	neg		1.46	122.214	5	611.07		1.876	917.31	10	9173.1		1.05	142.642	20	2852.84		1.744	389.596	100	38959.6		0.552	242.7	10	2427
2122	LPS	neg		0.157	5.736	5	28.68		0.752	252.152	10	2521.52		0.397	42.476	20	849.52		1.621	311.513	100	31151.3		1.506	908.656	10	9086.56
1023	LPS	> 5x	> 5x	0.364	16.367	5	81.835		1.378	550.298	10	5502.98		0.86	111.985	20	2239.7		1.536	271.466	100	27146.6		1.398	819.849	10	8198.49
2021	LPS	> 5x	> 5x	0.26	11.5	5	57.5		0.611	198.24	10	1982.4		0.681	83.86	20	1677.2		1.38	215.65	100	21565		0.886	449.331	10	4493.31
1022	LPS	> 5x	> 5x	0.195	8.2	5	41		0.463	143.562	10	1435.62		0.483	54.296	20	1085.92		1.52	264.849	100	26484.9		1.45	861.998	10	8619.98
2079	LPS	> 5x	> 5x	0.719	36.859	5	184.295		1.811	859.568	10	8595.68		1.513	235.619	20	4712.38		1.686	349.274	100	34927.4		0.959	497.778	10	4977.78
2185	LPS	neg		0.101	3.9	5	19.5		0.165	37.174	10	371.74		0.146	11.296	20	225.92		0.519	52.303	100	5230.3		0.22	53.838	10	538.38
1057	LPS	> 5x	> 5x	0.118	3.9	5	19.5		0.481	150.189	10	1501.89		0.893	117.241	20	2344.82		1.705	361.733	100	36173.3		1.284	730.83	10	7308.3
1178	LPS	neg		0.204	8.693	5	43.465		1.248	477.166	10	4771.66		0.571	67.089	20	1341.78		1.556	280.104	100	28010.4		0.761	369.36	10	3693.6
2082	LPS	neg		0.13	3.9	5	19.5		0.369	108.282	10	1082.82		0.493	55.713	20	1114.26		0.956	119.047	100	11904.7		0.912	466.432	10	4664.32
2159	LPS	neg		0.988	60.681	5	303.405		0.751	251.761	10	2517.61		0.381	40.346	20	806.92		1.26	182.376	100	18237.6		0.504	214.467	10	2144.67
2131	LPS	neg		0.172	6.81	5	34.05		0.971	342.803	10	3428.03		0.535	61.768	20	1235.36		1.952	600	100	60000		0.777	379.398	10	3793.98
2064	LPS	< 2x		0.143	4.557	5	22.785		0.37	108.667	10	1086.67		0.231	21.238	20	424.76		1.186	164.682	100	16468.2		1.111	603.124	10	6031.24
1036	LPS	> 5x	> 5x	0.143	4.557	5	22.785		0.387	115.173	10	1151.73		0.563	65.897	20	1317.94		0.958	119.397	100	11939.7		0.859	431.747	10	4317.47
1040	LPS	> 5x	> 5x	1.176	81.155	5	405.775		1.423	577.401	10	5774.01		1.049	142.476	20	2849.52		1.651	328.061	100	32806.1		0.97	505.196	10	5051.96
1041	LPS	> 5x	> 5x	0.214	9.221	5	46.105		0.809	274.759	10	2747.59		0.648	78.769	20	1575.38		1.505	258.863	100	25886.3		0.845	422.699	10	4226.99
1097	LPS	neg		0.547	25.613	5	128.065		1.11	406.955	10	4069.55		0.844	109.444	20	2188.88		1.772	411.665	100	41166.5		1.423	839.979	10	8399.79
2038	LPS	> 5x	> 5x	0.225	9.784	5	48.92		0.823	280.403	10	2804.03		0.62	74.484	20	1489.68		1.257	181.622	100	18162.2		0.838	418.193	10	4181.93
2154	LPS	< 2x		0.166	6.401	5	32.005		0.638	208.376	10	2083.76		0.368	38.63	20	772.6		1.374	213.824	100	21382.4		1.302	744.613	10	7446.13
2145	LPS	neg		0.113	3.9	5	19.5		0.142	30.663	10	306.63		0.169	13.874	20	277.48		0.393	35.709	100	3570.9		0.229	58.206	10	582.06
1042	LPS	neg		0.281	12.498	5	62.49		1.079	392.117	10	3921.17		0.828	106.907	20	2138.14		1.848	481.355	100	48135.5		1.412	831.092	10	8310.92
1152	LPS	neg		0.316	14.136	5	70.68		1.239	472.367	10	4723.67		0.861	112.144	20	2242.88		1.662	334.496	100	33449.6		1.574	967.282	10	9672.82
2076	LPS	> 5x	> 5x	0.251	11.067	5	55.335		1.2	451.937	10	4519.37		1.33	193.8	20	3876		1.846	479.324	100	47932.4		1.269	719.416	10	7194.16
2086	LPS	> 5x	> 5x	0.166	6.401	5	32.005		0.961	338.411	10	3384.11		1.454	221.102	20	4422.04		1.642	322.946	100	32294.6		1.814	1195.15	10	11951.5
1067	LPS	> 5x	> 5x	0.319	14.275	5	71.375		1.301	506.101	10	5061.01		1.739	304.679	20	6093.58		1.85	483.396	100	48339.6		1.147	628.999	10	6289.99
2139	LPS	neg		0.14	4.289	5	21.445		0.346	99.385	10	993.85		0.188	16.068	20	321.36		1.011	128.922	100	12892.2		0.803	395.83	10	3958.3
1205	LPS	neg		0.146	4.823	5	24.115		0.612	198.613	10	1986.13		0.512	58.431	20	1168.62		0.669	74.047	100	7404.7		0.208	48.071	10	480.71
2041	LPS	neg		0.437	19.844	5	99.22		0.992	352.118	10	3521.18		0.84	108.809	20	2176.18		1.473	246.74	100	24674		0.775	378.14	10	3781.4
1156	LPS	neg		0.34	15.251	5	76.255		2.625	1000	10	10000		1.992	416.523	20	8330.46		2.221	600	100	60000		1.741	1121.98	10	11219.8
2074	LPS	neg		0.481	22.055	5	110.275		0.954	335.353	10	3353.53		0.537	62.06	20	1241.2		1.521	265.255	100	26525.5		1.011	533.123	10	5331.23
2110	LPS	neg		0.112	3.9	5	19.5		0.969	341.922	10	3419.22		0.45	49.683	20	993.66		1.201	168.124	100	16812.4		0.315	103.626	10	1036.26
1044	LPS	> 5x	> 5x	1.255	91.04	5	455.2		2.049	1000	10	10000		1.521	237.679	20	4753.58		1.736	383.617	100	38361.7		0.717	342.034	10	3420.34
1199	LPS	neg		0.123	3.9	5	19.5		0.633	206.493	10	2064.93		0.659	80.461	20	1609.22		1.108	147.824	100	14782.4		0.395	150.452	10	1504.52
2150	LPS	neg		0.122	3.9	5	19.5		0.57	182.98	10	1829.8		0.372	39.156	20	783.12		1.73	379.224	100	37922.4		0.814	402.827	10	4028.27
1094	LPS	> 5x	> 5x	0.174	6.941	5	34.705		0.357	103.652	10	1036.52		0.586	69.337	20	1386.74		1.08	142.153	100	14215.3		0.421	165.764	10	1657.64
2036	LPS	> 5x	> 5x	0.207	8.853	5	44.265		1.477	611.258	10	6112.58		1.445	218.983	20	4379.66		2.046	600	100	60000		1.479	885.987	10	8859.87
2037	LPS	neg		0.131	3.9	5	19.5		0.594	191.895	10	1918.95		0.491	55.429	20	1108.58		1.752	395.718	100	39571.8		1.172	647.181	10	6471.81
1155	LPS	neg		0.291	12.968	5	64.84		0.875	301.727	10	3017.27		0.575	67.687	20	1353.74		1.908	547.518	100	54751.8		1.525	924.81	10	9248.1
2186	LPS	neg		0.193	8.087	5	40.435		0.587	189.29	10	1892.9		0.795	101.691	20	2033.82		1.375	214.127	100	21412.7		1.298	741.542	10	7415.42
1050	LPS	< 2x		1.187	82.477	5	412.385		1.487	617.696	10	6176.96		0.987	132.327	20	2646.54		1.732	380.68	100	38068		0.553	243.289	10	2432.89
1073	LPS	> 5x	> 5x	0.301	13.436	5	67.18		1.179	441.177	10	4411.77		0.789	100.745	20	2014.9		1.747	391.875	100	39187.5		0.876	442.798	10	4427.98
1200	LPS	neg		0.262	11.596	5	57.98		1.231	468.128	10	4681.28		0.711	88.519	20	1770.38		1.745	390.354	100	39035.4		0.915	468.416	10	4684.16
2121	LPS	neg		0.115	3.9	5	19.5		0.534	169.684	10	1696.84		0.373	39.288	20	785.76		1.186	164.682	100	16468.2		1.256	709.577	10	7095.77
1075	LPS	> 5x	> 5x	0.253	11.164	5	55.82		1.194	448.846	10	4488.46		0.829	107.066	20	2141.32		1.737	384.357	100	38435.7		1.659	1043.97	10	10439.7
2104	LPS	> 5x	> 5x	0.283	12.592	5	62.96		1.076	390.698	10	3906.98		1.051	142.808	20	2856.16		1.622	312.042	100	31204.2		1.297	740.775	10	7407.75
2146	LPS	neg		0.593	28.308	5	141.54		1.903	942.373	10	9423.73		1.013	136.554	20	2731.08		2.111	600	100	60000		1.816	1197.21	10	11972.1
1055	LPS	2 to 5	> 5x	0.316	14.136	5	70.68		1.72	784.419	10	7844.19		1.431	215.735	20	4314.7		1.873	507.677	100	50767.7		1.976	1372.11	10	13721.1
2078	LPS	> 5x	> 5x	1.065	68.643	5	343.215		1.148	425.592	10	4255.92		1.214	171.233	20	3424.66		1.367	211.718	100	21171.8		1.308	749.229	10	7492.29
2033	LPS	neg		0.237	10.383	5	51.915		0.98	346.78	10	3467.8		0.575	67.687	20	1353.74		1.656	330.96	100	33096		0.403	155.166	10	1551.66
1204	LPS	neg		0.551	25.84	5	129.2		1.993	1000	10	10000		1.477	226.626	20	4532.52		1.745	390.354	100	39035.4		1.023	541.38	10	5413.8
1047	LPS	> 5x	> 5x	1.636	158.986	5	794.93		1.606	698.618	10	6986.18		1.431	215.735	20	4314.7		1.65	327.486	100	32748.6		0.861	433.044	10	4330.44
1051	LPS	> 5x	> 5x	0.2	8.476	5	42.38		0.651	213.285	10	2132.85		0.522	59.876	20	1197.52		1.418	227.688	100	22768.8		0.969	504.519	10	5045.19
1194	LPS	neg		0.221	9.581	5	47.905		0.803	272.352	10	2723.52		0.602	71.751	20	1435.02		1.564	283.682	100	28368.2		0.54	235.624	10	2356.24
2035	LPS	> 5x	ND	0.165	6.331	5	31.655		1.2	451.937	10	4519.37		1.696	289.607	20	5792.14		1.799	434.718	100	43471.8		0.967	503.169	10	5031.69
