# Supplementary material for: Red blood cell homeostasis in children and adults with and without asymptomatic malaria infection in Burkina Faso
Source: PLoS One. 2020 Nov 30;15(11):e0242507. doi: 10.1371/journal.pone.0242507 (PMC7703889; doi:10.1371/journal.pone.0242507)
Supplement: S1 Database — (ZIP) [file pone.0242507.s005.zip › DATA Base/Main DATA Base.xlsx]

## Sheet: Sheet1
StudyID	Study	Sexe	Age	Agecat	Temperature	WEIGHT	HEIGHT	MUAC	Malaria	Malaria_density	Malaria_specy	Gametocytes	Health_status	HGB	WBCx10µl	RBCx106µl	FRC_Ax104µl	FRC_P	HCT	MCVfl	MCHpg	MCHCgdl	PLT10µl	RDW_SDfl	RDW_CV	PDWfl	MPVfl	PCT	NEUT_A10µl	LYMP_A10µl	MONO_A10µl	EOSI_A10µl	BASO_A10µl	NEUT_P	LYMP_P	MONO_P	EOSI_P	BASO_P	NRBC_A10µl	NRBC_P	IG_A10µl	IG_P	RET_A104µl	RET_P	HFR	MFR	LFR	IPF_F	IPF_A
1016	Cross-Sectional	female	1.97673	<2yrs	36	9	79	13	negative	0		Absents	NO_malaria	11.9	12.27	4.88	4.19	8.6	37.1	76	24.4	32.1	638	42.8	15.6	10.3	9.3	5.7	3.28	7.73	0.82	0.43	0.01	26.7	63	6.7	3.5	0.1	0	0	0.04	0.3	7.76	15.9	8.7	15.1	76.2	2.6	16.588
1017	Cross-Sectional	female	1.74127	<2yrs	35.2	7	73	12	positive	1029		Presents	Asymptomatic_malaria	9.8	9.66	4.12	6.63	16.1	31	75.2	23.8	31.6	227	50.1	18.5	15.6	11.9	2.8	2.08	6.52	0.82	0.22	0.02	21.5	67.5	8.5	2.3	0.2	0	0	0.03	0.3	5.23	12.7	10.5	12.4	77.1	5.8	13.166
1018	Cross-Sectional	male	1.90554	<2yrs	35.4	10	82	16	negative	0		Absents	NO_malaria	10.7	9.41	4.81	7.11	14.8	33.5	69.6	22.2	31.9	468	40	16	10.9	10	4.8	2.41	5.68	1	0.28	0.04	25.6	60.4	10.6	3	0.4	0.01	0.1	0.02	0.2	5.53	11.5	1.7	6.9	91.4	1.7	7.956
1019	Cross-Sectional	female	1.60164	<2yrs	35.4	10	77	15	positive	71		Absents	Asymptomatic_malaria	11	12.76	4.34	3.51	8.1	31.4	72.4	25.3	35	496	39.3	15.1	9.8	9.1	4.2	2.45	8.62	0.72	0.93	0.04	19.2	67.6	5.6	7.3	0.3	0	0	0.03	0.2	4.47	10.3	2.4	11.3	86.3	0.9	4.464
1020	Cross-Sectional	female	1.76865	<2yrs	35.6	10	80	16	positive	127		Absents	Asymptomatic_malaria	11.3	11	4.37	7.77	17.8	32.6	74.6	25.9	34.7	280	42.6	15.9	12.3	10.7	3	1.95	7.78	1.12	0.13	0.02	17.7	70.7	10.2	1.2	0.2	0.01	0.1	0.01	0.1	7.17	16.4	2.9	13	84.1	9.5	26.6
1021	Cross-Sectional	female	1.8809	<2yrs	35.6	11.2	83	16	negative	0		Absents	NO_malaria	12.8	6.01	4.65	1.3	2.8	38.4	82.6	27.5	33.3	332	40.5	13.8	11	10.4	3.7	1.42	3.86	0.53	0.18	0.02	23.7	64.2	8.8	3	0.3	0.01	0.2	0.01	0.2	6.05	13	1.5	8	90.5	3.4	11.288
1022	Cross-Sectional	female	1.5551	<2yrs	35.4	8.5	74	14	positive	119		Absents	Asymptomatic_malaria	9.4	11.55	4	4.52	11.3	27.6	69	23.5	34.1	515	45.2	18.5	10.4	9.8	5.2	2.25	8.34	0.77	0.17	0.02	19.4	72.2	6.7	1.5	0.2	0.02	0.2	0.04	0.3	4.6	11.5	9.3	16	74.7	1.7	8.755
1023	Cross-Sectional	female	1.99589	<2yrs	35	10.1	79	15	negative	0		Absents	NO_malaria	9.6	7.02	3.9	9.04	23.2	30.3	77.7	24.6	31.7	377	47.1	16.7	8.7	9.3	3.6	2.17	3.27	1.15	0.4	0.03	30.9	46.6	16.4	5.7	0.4	0.01	0.1	0.03	0.4	4.56	11.7	1.8	12.7	85.5	1	3.77
1024	Cross-Sectional	female	1.59069	<2yrs	35.1	9.6	79	15	negative	0		Absents	NO_malaria	8.7	8.95	5.08	2.54	5	30.9	60.8	17.1	28.2	587	55.7	27.2	11.6	9.5	5.3	1.48	6.44	0.94	0.08	0.01	16.5	72	10.5	0.9	0.1	0	0	0.02	0.2	7.16	14.1	9.1	12.2	78.7	3.2	18.784
1025	Cross-Sectional	male	1.47844	<2yrs	37.5	9	75	15	positive	102266		Absents	Asymptomatic_malaria	9.5	7.85	4.43	9.21	20.8	30.3	68.4	21.4	31.4	303	63.4	26.5	0	0	0	3.75	2.8	1.22	0.08	0	47.8	35.7	15.5	1	0	0.01	0.1	0.04	0.5	7.31	16.5	6.8	11.5	81.7	10	30.3
1026	Cross-Sectional	female	1.60164	<2yrs	37	9	75	15	negative	0		Absents	NO_malaria	12	8.49	4.55	0.13	0.3	35.8	78.7	26.4	33.5	499	44.2	15.5	9.6	9.4	4.5	1.75	5.64	0.8	0.27	0.03	20.6	66.4	9.4	3.2	0.4	0.01	0.1	0.02	0.2	7.1	15.6	0.8	6.5	92.7	1.2	5.988
1027	Cross-Sectional	female	1.84531	<2yrs	36.2	8	78	15	negative	0		Absents	NO_malaria	8.7	11.35	3.73	18.05	48.4	26.7	71.6	23.3	32.6	454	0	20.7	0	0	0	3.38	6.49	0.59	0.81	0.08	29.8	57.2	5.2	7.1	0.7	0.01	0.1	0.04	0.4	4.1	11	9.6	11.6	78.8	4.2	19.068
1028	Cross-Sectional	male	2.00137	2-<5yrs	35.5	9.8	79	15	positive	6209.5		Absents	Asymptomatic_malaria	9.5	8.1	4.22	4.13	9.8	31.8	75.4	22.5	29.9	158	47.5	18.2	0	0	0	1.72	4.8	1.36	0.2	0.02	21.2	59.3	16.8	2.5	0.2	0.01	0.1	0.07	0.9	18.86	44.7	10.6	13.4	76	5.7	9.006
1029	Cross-Sectional	female	1.42916	<2yrs	35	8.8	78	14	positive	513		Absents	Asymptomatic_malaria	10.5	9.73	4.56	6.2	13.6	34.3	75.2	23	30.6	555	41.6	15.4	9	9	5.1	2.52	5.58	0.94	0.66	0.03	25.9	57.3	9.7	6.8	0.3	0	0	0.05	0.5	6.2	13.6	3.8	13.3	82.9	0.8	4.44
1030	Cross-Sectional	female	1.85352	<2yrs	35.5	11.2	84	15	negative	0		Absents	NO_malaria	7.8	15.84	4.67	3.87	8.3	27.9	59.7	16.7	28	895	40.6	20.8	13.1	10.4	9.6	4.39	9.58	1.25	0.57	0.05	27.7	60.5	7.9	3.6	0.3	0.01	0.1	0.06	0.4	7.66	16.4	7.9	10.1	82	4.8	42.96
1031	Cross-Sectional	male	2.05065	2-<5yrs	36.1	8	79	13	positive	1589		Absents	Asymptomatic_malaria	9.9	8.79	4.44	8.74	19.7	30.1	67.8	22.3	32.9	150	43.3	19.2	0	0	0	2.57	5.29	0.81	0.11	0.01	29.2	60.2	9.2	1.3	0.1	0.01	0.1	0.03	0.3	5.51	12.4	2.3	10.5	87.2	7.8	11.7
1032	Cross-Sectional	female	1.72485	<2yrs	36	10.4	79	15	negative	0		Absents	NO_malaria	10.8	12.35	4.32	3.71	8.6	35.1	81.3	25	30.8	64	42.8	14.7	15.1	12.1	1.5	1.73	9.43	1.09	0.08	0.02	14	76.4	8.8	0.6	0.2	0.03	0.2	0.06	0.5	13.13	30.4	18.4	22.7	58.9	15.3	9.792
1033	Cross-Sectional	male	1.79055	<2yrs	36.6	11	84	15.5	positive	1111		Absents	Asymptomatic_malaria	8.7	13.82	4.68	4.11	8.8	31.1	66.5	18.6	28	265	39.6	19.1	14.3	10.6	2.9	4.08	8.53	1.19	0	0.02	29.6	61.7	8.6	0	0.1	0	0	0.06	0.4	10.39	22.2	11	14.6	74.4	4.7	12.455
1034	Cross-Sectional	female	2.12457	2-<5yrs	36.3	7.1	74	13	positive	6709.5		Absents	Asymptomatic_malaria	8.9	6.99	4.03	0	0	29.4	73	22.1	30.3	303	45.1	17	11.4	10.3	3.2	2.43	3.84	0.5	0.17	0.05	34.8	54.9	7.2	2.4	0.7	0.01	0.1	0.02	0.3	0	0	0	0	100	3.5	10.605
1035	Cross-Sectional	female	1.71663	<2yrs	36.3	9.2	79	13	negative	0		Absents	NO_malaria	11	9.03	4.29	0	0	33.7	78.6	25.6	32.6	428	55.6	19.5	9.5	9.4	3.8	3.51	4.1	0.94	0.44	0.04	38.9	45.4	10.4	4.9	0.4	0	0	0.04	0.4	0	0	0	0	100	3.1	13.268
1036	Cross-Sectional	male	1.37166	<2yrs	35.5	8.6	78	13	negative	0		Absents	NO_malaria	10.1	8.67	5	8.5	17	34.2	68.4	20.2	29.5	291	50.6	21.2	14.1	10.2	3.4	2.38	5.46	0.67	0.14	0.02	27.5	63	7.7	1.6	0.2	0	0	0.01	0.1	3.25	6.5	2.9	11.4	85.7	5.8	16.878
1037	Cross-Sectional	female	1.37166	<2yrs	35.5	8.4	75	13	negative	0		Absents	NO_malaria	7.7	14.21	5.05	1.26	2.5	25.6	50.7	15.2	30.1	676	38.2	23	11.6	9.1	5.9	4.34	8.36	0.74	0.73	0.04	30.6	58.8	5.2	5.1	0.3	0	0	0.04	0.3	5.15	10.2	9.1	16	74.9	2	13.52
1038	Cross-Sectional	female	1.69747	<2yrs	35.5	8.9	80	14	negative	0		Absents	NO_malaria	8.6	11.03	4.02	10.17	25.3	28.5	70.9	21.4	30.2	414	49.1	19.4	10	10.1	4.2	3.74	6.52	0.51	0.24	0.02	33.9	59.1	4.6	2.2	0.2	0	0	0.04	0.4	5.55	13.8	8.3	10.3	81.4	2.4	9.936
1039	Cross-Sectional	female	1.90007	<2yrs	35.5	9.3	81	14	negative	0		Absents	NO_malaria	9.6	11.09	4.6	7.54	16.4	31.9	69.3	20.9	30.1	490	44.3	18.1	10.5	9.8	4.9	4.44	4.91	0.85	0.82	0.07	40	44.3	7.7	7.4	0.6	0.01	0.1	0.04	0.4	4.6	10	2.5	13	84.5	2.1	10.29
1040	Cross-Sectional	male	1.30595	<2yrs	36.5	10	74	16	negative	0		Absents	NO_malaria	8.9	9.29	5.17	2.48	4.8	32.6	63.1	17.2	27.3	358	46.5	21.8	0	0	0	1.42	6.21	0.96	0.66	0.04	15.4	66.8	10.3	7.1	0.4	0.01	0.1	0.01	0.1	5.07	9.8	8.9	12.6	78.5	3.3	11.814
1041	Cross-Sectional	female	1.65914	<2yrs	36.2	9.8	79	14	negative	0		Absents	NO_malaria	10.4	10.56	4.18	3.92	9.4	33.1	79.2	24.9	31.4	580	55.1	19.1	7.9	8.3	4.3	2.49	6.81	0.73	0.5	0.03	23.6	64.5	6.9	4.7	0.3	0	0	0.04	0.4	3.59	8.6	0.9	7.3	91.8	0.3	1.74
1042	Cross-Sectional	male	1.96578	<2yrs	36	10.5	78	15	negative	0		Absents	NO_malaria	8.3	11.21	4.31	2.49	5.8	28.6	66.4	19.3	29	461	38.6	16.7	12	10.3	4.9	3.33	6.13	1.41	0.32	0.02	29.6	54.7	12.6	2.9	0.2	0.01	0.1	0.05	0.4	5.78	13.4	13.5	11.3	75.2	5.4	24.894
1043	Cross-Sectional	female	1.86995	<2yrs	36.2	10.8	83	15	negative	0		Absents	NO_malaria	10.6	9.24	5.08	14.17	27.9	35.1	69.1	20.9	30.2	597	41.9	17	10.2	9.5	6	1.8	6.16	0.68	0.56	0.04	19.4	66.7	7.4	6.1	0.4	0	0	0.02	0.2	5.99	11.8	2.3	13.9	83.8	1	5.97
1044	Cross-Sectional	male	1.74401	<2yrs	35.5	10.8	85	15	negative	0		Absents	NO_malaria	10.4	9.5	5.02	9.13	18.2	33.7	67.1	20.7	30.9	719	43.8	18.6	11.2	9.6	7.1	2.24	5.83	0.86	0.56	0.01	23.5	61.4	9.1	5.9	0.1	0.01	0.1	0.02	0.2	6.53	13	2.6	10.6	86.8	1.1	7.909
1045	Cross-Sectional	female	2.06434	2-<5yrs	36	10	80	14	negative	0		Absents	NO_malaria	9.2	10.34	4.6	9.75	21.2	31	67.4	20	29.7	612	48.3	20.1	7.8	8.4	5	2.63	6.54	0.68	0.43	0.06	25.4	63.2	6.6	4.2	0.6	0	0	0.02	0.2	3.31	7.2	2.6	10.3	87.1	1.2	7.344
1046	Cross-Sectional	female	2.10267	2-<5yrs	36.1	10.9	83	16	negative	0		Absents	NO_malaria	11.1	7.14	4.52	4.88	10.8	34.8	77	24.6	31.9	429	42	15.3	9.5	9.5	4.1	2.1	3.55	0.99	0.49	0.01	29.4	49.7	13.9	6.9	0.1	0.01	0.1	0.03	0.4	6.24	13.8	3.4	10.7	85.9	2	8.58
1047	Cross-Sectional	male	1.8371	<2yrs	36.2	11	80	16	negative	0		Presents	NO_malaria	9.3	9.01	3.12	16.66	53.4	27.5	88.1	29.8	33.8	318	86.9	28.8	0	0	0	2.21	5.72	0.74	0.32	0.02	24.5	63.5	8.2	3.6	0.2	0.02	0.2	0.02	0.2	8.24	26.4	12.1	13.5	74.4	4.4	13.992
1048	Cross-Sectional	male	1.41273	<2yrs	36.1	6.8	73	13	negative	0		Absents	NO_malaria	7.4	12.79	5.28	0.1	0.2	28.3	53.6	14	26.1	131	43.3	25.8	0	0	0	2.92	8.92	0.85	0.09	0.01	22.9	69.7	6.6	0.7	0.1	0.02	0.2	0.1	0.8	8.82	16.7	18.7	16.1	65.2	11.5	15.065
1049	Cross-Sectional	female	1.36619	<2yrs	35.8	7.5	68	14	negative	0		Absents	NO_malaria	10.2	15.58	4.57	9.45	20.7	33.3	72.9	22.3	30.6	292	48.6	18.6	9.8	9.5	2.8	4.8	7.81	1.28	1.63	0.06	30.8	50.1	8.2	10.5	0.4	0	0	0.08	0.5	4.57	10	2.3	11.6	86.1	4.9	14.308
1050	Cross-Sectional	male	1.61533	<2yrs	35.5	11.6	86	15	positive	19482		Absents	Asymptomatic_malaria	11.4	10.63	4.43	2.43	5.5	31.9	72	25.7	35.7	292	38	14.7	9.9	9.3	2.7	2.97	6.19	1.33	0.12	0.02	28	58.2	12.5	1.1	0.2	0.01	0.1	0.02	0.2	6.42	14.5	3.5	9.6	86.9	2.1	6.132
1051	Cross-Sectional	female	1.71937	<2yrs	36.1	10	84	15	negative	0		Absents	NO_malaria	10.8	9.71	4.8	5.95	12.4	34.8	72.5	22.5	31	414	42.5	16.3	10.9	9.9	4.1	3.17	5.39	0.77	0.36	0.02	32.7	55.5	7.9	3.7	0.2	0	0	0.04	0.4	7.15	14.9	3	9	88	2.2	9.108
1052	Cross-Sectional	male	1.30595	<2yrs	36.5	12	71	12	negative	0		Absents	NO_malaria	7.5	12.21	5.23	0.15	0.3	29.2	55.8	14.3	25.7	554	42.1	23.9	0	0	0	4.81	5.64	1.3	0.44	0.02	39.4	46.2	10.6	3.6	0.2	0	0	0.06	0.5	7.53	14.4	9.5	11.3	79.2	2.7	14.958
1053	Cross-Sectional	male	2.07529	2-<5yrs	36.4	10.4	81	15	negative	0		Absents	NO_malaria	10.4	11.46	4.54	13.34	29.4	34	74.9	22.9	30.6	475	50.8	18.6	10	9.9	4.7	3.33	6.93	0.7	0.48	0.02	29	60.5	6.1	4.2	0.2	0	0	0.03	0.3	4.99	11	1.4	7.6	91	2.1	9.975
1054	Cross-Sectional	female	2.08624	2-<5yrs	36	9	78	13	negative	0		Absents	NO_malaria	10.3	9.66	4.76	4.95	10.4	33.5	70.4	21.6	30.7	397	40.6	16	9.7	9.5	3.8	2.53	6.23	0.74	0.14	0.02	26.2	64.5	7.7	1.4	0.2	0	0	0.04	0.4	3.05	6.4	2.3	5.9	91.8	1.8	7.146
1055	Cross-Sectional	male	1.31691	<2yrs	37.4	7.4	75	12	negative	0		Absents	NO_malaria	8.9	15.67	4.51	10.37	23	30.7	68.1	19.7	29	439	0	30.3	0	0	0	3.96	10.07	1.07	0.52	0.05	25.3	64.3	6.8	3.3	0.3	0.01	0.1	0.06	0.4	12.49	27.7	13.2	17	69.8	2.5	10.975
1056	Cross-Sectional	male	1.77413	<2yrs	35.9	10.2	79	15	positive	930		Presents	Asymptomatic_malaria	8.9	19.03	4.87	6.57	13.5	28.7	58.9	18.3	31	289	45.3	23.6	0	0	0	3.48	12.72	1.92	0.86	0.05	18.3	66.8	10.1	4.5	0.3	0	0	0.05	0.3	7.79	16	10.1	11.3	78.6	8.9	25.721
1057	Cross-Sectional	female	2.05886	2-<5yrs	35.5	8.7	79	13	negative	0		Absents	NO_malaria	11.5	13.43	4.61	3.91	8.5	35.7	77.4	24.9	32.2	415	48.4	17.4	11.7	10.7	4.7	3.67	8.6	1.03	0.11	0.02	27.4	64	7.7	0.8	0.1	0	0	0.02	0.1	4.93	10.7	3.2	13	83.8	3.5	14.525
1058	Cross-Sectional	male	1.33881	<2yrs	35.8	8.9	78	15	positive	3422.5		Absents	Asymptomatic_malaria	6.6	7.83	3.53	3.03	8.6	22.8	64.6	18.7	28.9	419	53.2	24.6	12	9.5	3.7	1.49	5.02	1.12	0.19	0.01	19.1	64.1	14.3	2.4	0.1	0.01	0.1	0.05	0.6	16.84	47.7	16.5	20.2	63.3	2.1	8.799
1059	Cross-Sectional	female	1.50582	<2yrs	36.2	8.2	74	14	negative	0		Absents	NO_malaria	10.7	14.31	4.3	3.09	7.2	33.2	77.2	24.9	32.2	351	42.9	15.5	9.4	9.3	3.1	5.25	7.66	0.9	0.48	0.02	36.7	53.5	6.3	3.4	0.1	0.01	0.1	0.09	0.6	8.94	20.8	2.7	9.4	87.9	3.9	13.689
1060	Cross-Sectional	female	1.98768	<2yrs	35.9	11	80	17	negative	0		Absents	NO_malaria	8.9	8.38	3.65	16.89	46.3	25.2	69	24.4	35.3	435	43.5	17.7	11.2	10	4.5	2.55	4.78	0.8	0.23	0.02	30.6	57	9.5	2.7	0.2	0.07	0.8	0.01	0.1	20.7	56.7	7.4	16.5	76.1	1.2	5.22
1061	Cross-Sectional	male	1.66735	<2yrs	36	9	75	16	negative	0		Absents	NO_malaria	9.1	8.49	4.66	10.2	21.9	31.1	66.7	19.5	29.3	301	46.6	19.9	14.7	10.4	3.3	2.54	5.14	0.6	0.19	0.02	30	60.5	7.1	2.2	0.2	0	0	0.03	0.4	3.73	8	9.4	9.4	81.2	2.2	6.622
1062	Cross-Sectional	male	2.07255	2-<5yrs	36.2	11.1	87	16	negative	0		Absents	NO_malaria	7.4	8.06	3.59	7.53	21	25.1	69.9	20.6	29.5	587	63.7	26.4	9.7	9.2	5	3.63	3.26	1.04	0.11	0.02	45.1	40.4	12.9	1.4	0.2	0.01	0.1	0.04	0.5	19.28	53.7	15	14.2	70.8	1.5	8.805
1063	Cross-Sectional	male	2.11362	2-<5yrs	36.3	10	82	14	positive	14900		Absents	Asymptomatic_malaria	9.3	9.21	4.23	11.97	28.3	30.5	72.1	22	30.5	290	50.3	19.4	17.1	11.5	3.5	4.61	3.41	1.04	0.12	0.03	50.1	37	11.3	1.3	0.3	0	0	0.03	0.3	6.56	15.5	8.4	13	78.6	4.2	12.18
1064	Cross-Sectional	female	1.79603	<2yrs	36	11	83	17	negative	0		Absents	NO_malaria	9.6	8.87	4	4.48	11.2	28.3	70.8	24	33.9	448	41.9	16.4	8.7	8.8	3.7	2.38	5.01	1.2	0.25	0.03	26.9	56.5	13.5	2.8	0.3	0	0	0.03	0.3	7.64	19.1	7.3	14.7	78	1.3	5.824
1065	Cross-Sectional	female	1.82615	<2yrs	36.2	9	75	15	negative	0		Absents	NO_malaria	10.9	12.27	4.8	13.1	27.3	34.8	72.5	22.7	31.3	461	55.8	22.2	12.4	10.1	4.9	1.04	9.83	0.85	0.48	0.07	8.5	80.1	6.9	3.9	0.6	0	0	0.02	0.2	4.7	9.8	1.3	9.7	89	4	18.44
1067	Cross-Sectional	male	1.97399	<2yrs	36.5	11	83	15	positive	21060.5		Absents	Asymptomatic_malaria	10	12.82	3.64	1.31	3.6	30.8	84.6	27.5	32.5	335	48.8	15.9	9.6	9.4	3	2.21	8.32	1.87	0.4	0.02	17.2	64.9	14.6	3.1	0.2	0	0	0.05	0.4	11.61	31.9	7	10.8	82.2	1	3.35
1068	Cross-Sectional	male	1.97673	<2yrs	36.1	10	81	15	negative	0		Absents	NO_malaria	9.2	9.21	4.24	15.26	36	28.2	66.5	21.7	32.6	585	48.1	20.5	9.1	9	5.1	2.57	5.07	1.03	0.49	0.05	28	55	11.2	5.3	0.5	0.01	0.1	0.02	0.2	3.56	8.4	3.4	12.4	84.2	0.7	4.095
1069	Cross-Sectional	male	1.81246	<2yrs	36	10	81	15	positive	9625.5		Absents	Asymptomatic_malaria	7.8	7.76	3.02	0.99	3.3	25.1	83.1	25.8	31.1	86	59.8	19.5	0	0	0	1.16	5.19	1.25	0.14	0.02	14.9	66.9	16.1	1.8	0.3	0	0	0.14	1.8	7.49	24.8	3	14.1	82.9	12.7	10.922
1070	Cross-Sectional	male	2.10814	2-<5yrs	36	10	81	15	positive	3231		Absents	Asymptomatic_malaria	7.6	19.65	3.2	3.87	12.1	22.8	71.3	23.8	33.3	552	47.9	21.1	11	10	5.3	5.38	11.85	2.02	0.38	0.02	27.4	60.3	10.3	1.9	0.1	0.1	0.5	0.67	3.4	23.9	74.7	21.9	13.7	64.4	1.3	7.176
1071	Cross-Sectional	female	1.4976	<2yrs	36.2	7.2	69.5	14	positive	63		Absents	Asymptomatic_malaria	5.8	18.12	3.72	0.07	0.2	24.1	64.8	15.6	24.1	445	55.6	25.2	11.2	9.8	4.3	7.54	8.84	1.2	0.53	0.01	41.6	48.8	6.6	2.9	0.1	0.01	0.1	0.07	0.4	14.55	39.1	10.3	15	74.7	4.9	21.805
1072	Cross-Sectional	female	1.46749	<2yrs	36.5	10.8	80	15	positive	49812.5		Absents	Asymptomatic_malaria	9.4	12.73	4.38	6.65	15.2	28.1	64.2	21.5	33.5	103	42.1	18.8	0	0	0	6.53	4.34	1.85	0	0.01	51.3	34.1	14.5	0	0.1	0.02	0.2	0.26	2	8.58	19.6	6.8	9	84.2	4.6	4.738
1073	Cross-Sectional	female	1.89733	<2yrs	36.2	11	82	16	negative	0		Absents	NO_malaria	7.9	8.18	3.81	8.11	21.3	26.7	70.1	20.7	29.6	427	48.1	20.3	11.4	10.2	4.6	2.31	4.79	0.82	0.25	0.01	28.2	58.6	10	3.1	0.1	0.01	0.1	0.08	1	13.87	36.4	12.9	15.4	71.7	4.5	19.215
1074	Cross-Sectional	female	1.97947	<2yrs	36.1	9	81	14.5	positive	485		Absents	Asymptomatic_malaria	12.3	10.47	4.59	1.56	3.4	36.9	80.4	26.8	33.3	270	41.9	14.5	14.7	11.6	3.5	2.87	6.34	0.67	0.56	0.03	27.4	60.6	6.4	5.3	0.3	0	0	0.04	0.4	8.77	19.1	1.8	6.1	92.1	4.7	12.69
1075	Cross-Sectional	female	1.25667	<2yrs	36.5	7.9	72	14.5	negative	0		Absents	NO_malaria	10.2	12.22	5.37	6.81	12.7	33.6	62.6	19	30.4	438	56	26.5	11.3	9.2	4.3	3.25	7.33	1.08	0.53	0.03	26.7	60	8.8	4.3	0.2	0.01	0.1	0.04	0.3	5.8	10.8	3.4	12.8	83.8	1.4	6.132
1076	Cross-Sectional	female	1.66735	<2yrs	36.4	10	74.5	14.5	positive	53988.5		Absents	Asymptomatic_malaria	8.9	14.53	4.1	3.97	9.7	28.9	70.5	21.7	30.8	74	51.2	20.2	0	0	0	5.53	7.17	1.8	0.01	0.02	38.1	49.3	12.4	0.1	0.1	0.02	0.1	0.34	2.3	12.46	30.4	9.5	14.4	76.1	8.1	5.994
1077	Cross-Sectional	male	1.51677	<2yrs	36.5	9	77	15.5	positive	10392.5		Absents	Asymptomatic_malaria	10	8.01	4.82	9.59	19.9	32.4	67.2	20.7	30.9	313	51.4	21.7	11	9.3	3.1	2.86	4.17	0.61	0.36	0.01	35.7	52.1	7.6	4.5	0.1	0.01	0.1	0.04	0.5	8.15	16.9	9.6	13.8	76.6	2.5	7.825
1078	Cross-Sectional	male	1.7577	<2yrs	36.2	9.5	74	15	negative	0		Absents	NO_malaria	9.2	8.8	5.15	8.39	16.3	31.5	61.2	17.9	29.2	449	0	33.8	0	0	0	3.97	3.82	0.78	0.22	0.01	45.1	43.4	8.9	2.5	0.1	0.01	0.1	0.04	0.5	9.37	18.2	13.1	16.8	70.1	2.2	9.878
1079	Cross-Sectional	female	1.64271	<2yrs	36.2	8.1	77	14	negative	0		Absents	NO_malaria	10.1	7.13	4.5	10.44	23.2	32.8	72.9	22.4	30.8	321	51.2	21	11.8	10.2	3.3	1.81	4.22	0.81	0.27	0.02	25.3	59.2	11.4	3.8	0.3	0	0	0.05	0.7	12.65	28.1	22	25.6	52.4	2	6.42
1080	Cross-Sectional	male	1.2512	<2yrs	36.1	10	78.5	14.5	negative	0		Absents	NO_malaria	8.6	10.3	4.19	6.41	15.3	28.1	67.1	20.5	30.6	230	55.3	23.5	0	0	0	1.38	7.55	1.25	0.11	0.01	13.4	73.3	12.1	1.1	0.1	0.01	0.1	0.07	0.7	5.32	12.7	2.4	15.4	82.2	2.5	5.75
1081	Cross-Sectional	male	1.94387	<2yrs	36.9	11.8	81	15	positive	3517.5		Absents	Asymptomatic_malaria	7.4	9.91	4.42	1.23	2.8	28.1	63.6	16.7	26.3	323	41.1	18.6	14.3	11.2	3.4	2.88	6.17	0.84	0	0.02	29	62.3	8.5	0	0.2	0	0	0.02	0.2	7.6	17.2	10.7	13.8	75.5	6.4	20.672
1082	Cross-Sectional	female	2.12457	2-<5yrs	37.2	12	85	15	positive	150		Absents	Asymptomatic_malaria	10.3	10.26	4.08	3.46	8.5	32.6	79.9	25.2	31.6	250	55.8	19.3	9.5	9.3	2.3	4.62	4.33	1.08	0.21	0.02	45.1	42.2	10.5	2	0.2	0	0	0.05	0.5	7.83	19.2	7.4	10.1	82.5	5.7	14.25
1083	Cross-Sectional	female	1.7577	<2yrs	36	9.5	70	14.5	negative	0		Absents	NO_malaria	9.4	9.03	4.39	10.18	23.2	32	72.9	21.4	29.4	737	50.6	19.8	9.4	9.2	6.7	3.34	4.53	0.85	0.28	0.03	37	50.2	9.4	3.1	0.3	0.01	0.1	0.05	0.6	24.8	56.5	8.9	16	75.1	1.4	10.318
1084	Cross-Sectional	female	1.56331	<2yrs	36.2	9	70	14.6	negative	0		Absents	NO_malaria	9.1	11.07	5.14	4.21	8.2	31.5	61.3	17.7	28.9	371	37.1	17.6	10.9	9.5	3.6	3.57	6.52	0.55	0.41	0.02	32.2	58.9	5	3.7	0.2	0	0	0.03	0.3	4.27	8.3	2.7	8.6	88.7	1.8	6.678
1085	Cross-Sectional	male	1.85626	<2yrs	37	9.5	74	15	negative	0		Absents	NO_malaria	7.8	15.03	4.63	2.96	6.4	28.5	61.6	16.8	27.4	202	44	21	0	0	0	3.53	9.85	1.13	0.49	0.03	23.5	65.5	7.5	3.3	0.2	0	0	0.03	0.2	5.19	11.2	2.4	12	85.6	10.4	21.008
1086	Cross-Sectional	male	1.66461	<2yrs	37.6	12.5	80	16	positive	6484.5		Absents	Asymptomatic_malaria	8.6	7.37	3.81	2.78	7.3	26.8	70.3	22.6	32.1	54	46.6	18.4	14.6	10.5	0.7	4.12	2.79	0.38	0.06	0.02	55.8	37.9	5.2	0.8	0.3	0	0	0.07	0.9	4.46	11.7	12.4	16.6	71	7.5	4.05
1088	Cross-Sectional	male	2.08077	2-<5yrs	37	11	75	15	positive	7663		Absents	Asymptomatic_malaria	10.6	8.71	4.13	0.94	2.3	33.1	80.1	25.7	32	215	47.9	16.4	16.1	11.8	2.5	2.79	4.8	1.02	0.09	0.01	32.1	55.1	11.7	1	0.1	0	0	0.01	0.1	12.22	29.6	7	14.2	78.8	13.5	29.025
1089	Cross-Sectional	female	2.16016	2-<5yrs	37.5	9	78.5	14.8	positive	37235.5		Absents	Asymptomatic_malaria	6.7	14.23	2.46	1.3	5.3	21.8	88.6	27.2	30.7	285	67.1	20.9	10.5	10.4	3	3.79	9.02	1.39	0.01	0.02	26.6	63.4	9.8	0.1	0.1	0.01	0.1	0.51	3.6	23.89	97.1	11.2	13.1	75.7	4	11.4
1090	Cross-Sectional	female	2.09446	2-<5yrs	36.5	13	88	16	positive	873.5		Absents	Asymptomatic_malaria	8.1	8.31	3.67	14.34	39.1	28.1	76.6	22.1	28.8	403	52.9	20.9	10.1	9.6	3.6	2.42	4.77	0.96	0.14	0.02	29.1	57.4	11.6	1.7	0.2	0.02	0.2	0.08	1	44.33	120.8	16.3	17.1	66.6	3.4	13.702
1091	Cross-Sectional	male	1.80151	<2yrs	37	9	71	14	positive	555.5		Absents	Asymptomatic_malaria	8.3	8.67	3.22	2.35	7.3	27.4	85.1	25.8	30.3	87	53.2	17.5	20.9	12.4	1.1	3.25	3.84	1.52	0.05	0.01	37.5	44.3	17.5	0.6	0.1	0.01	0.1	0.04	0.5	22.99	71.4	15.6	16.3	68.1	6.8	5.916
1092	Cross-Sectional	male	2.19028	2-<5yrs	36.5	10.9	80	16.5	positive	745	Pf+Po	Presents	Asymptomatic_malaria	7.5	6.73	3.71	8.31	22.4	24.7	66.6	20.2	30.4	98	46.4	19.7	0	0	0	1.46	2.99	2.26	0.01	0.01	21.8	44.4	33.6	0.1	0.1	0	0	0.01	0.1	7.68	20.7	13.8	16.6	69.6	5.7	5.586
1093	Cross-Sectional	male	1.94661	<2yrs	37.2	10	75	13.5	positive	517		Presents	Asymptomatic_malaria	5.4	10.92	2.21	5.59	25.3	18.7	84.6	24.4	28.9	136	68.4	24.2	11	10.1	1.2	3.1	5.55	2.05	0.21	0.01	28.4	50.8	18.8	1.9	0.1	0.07	0.6	0.94	8.6	18.67	84.5	15	20.5	64.5	5.3	7.208
1094	Cross-Sectional	male	2.1629	2-<5yrs	36.5	9	78	14.5	negative	0		Absents	NO_malaria	11.5	8.52	4.39	0.48	1.1	35.7	81.3	26.2	32.2	291	44.5	15	9.5	9.3	2.8	1.85	5.69	0.44	0.48	0.06	21.7	66.8	5.2	5.6	0.7	0.01	0.1	0.02	0.2	5.05	11.5	8.6	13.8	77.6	2.4	6.984
1095	Cross-Sectional	female	2.02327	2-<5yrs	36.7	11.9	81	15.5	negative	0		Absents	NO_malaria	9.5	9.76	3.79	0.41	1.1	31.5	83.1	25.1	30.2	394	47.5	16.3	13.1	10.9	4.3	2.71	6.08	0.76	0.19	0.02	27.8	62.3	7.8	1.9	0.2	0.02	0.2	0.07	0.7	23.54	62.1	8.5	11.1	80.4	3.8	14.972
1096	Cross-Sectional	female	2.03422	2-<5yrs	36	9.1	75	14	positive	14934.5		Absents	Asymptomatic_malaria	9.3	10.59	4.33	7.66	17.7	30.7	70.9	21.5	30.3	123	41.4	17.2	16.7	10.9	1.3	2.77	6.45	1.27	0.08	0.02	26.1	60.9	12	0.8	0.2	0.01	0.1	0.15	1.4	10.61	24.5	14.8	16.5	68.7	5.1	6.273
1097	Cross-Sectional	male	2.03696	2-<5yrs	37.2	12	63	15.5	positive	7941.5		Absents	Asymptomatic_malaria	9.6	11.15	3.9	2.02	5.2	30.9	79.2	24.6	31.1	358	38.9	13.7	9.4	9.3	3.5	2.88	7.02	1.13	0.07	0.05	25.9	63	10.1	0.6	0.4	0.01	0.1	0.02	0.2	3.2	8.2	2.8	7.8	89.4	1.1	3.938
1098	Cross-Sectional	male	2.09172	2-<5yrs	36.7	10	80	15	negative	0		Absents	NO_malaria	8.3	7.67	4.07	7.52	18.5	26.7	65.6	20.4	31.1	281	59.5	26.7	14.9	10.2	3	1.06	5.84	0.4	0.35	0.02	13.8	76.1	5.2	4.6	0.3	0.03	0.4	0.01	0.1	13.92	34.2	11.9	14.6	73.5	5.3	14.893
1099	Cross-Sectional	male	1.82067	<2yrs	36.9	12	83	13	negative	0		Absents	NO_malaria	11.4	7.24	4.81	5.09	10.6	36.1	75.1	23.7	31.6	447	40.9	14.9	10.5	9.6	4.4	2.48	3.95	0.44	0.34	0.03	34.2	54.6	6.1	4.7	0.4	0	0	0.02	0.3	5.1	10.6	1.1	6.5	92.4	1.3	5.811
1100	Cross-Sectional	male	1.61259	<2yrs	36.8	10	77	14	negative	0		Absents	NO_malaria	9.3	9.63	4.34	1.9	4.4	31	71.4	21.4	30	784	48.3	18.6	10.8	9.9	8.1	2.32	5.96	0.73	0.55	0.07	24.1	61.9	7.6	5.7	0.7	0	0	0.02	0.2	4.34	10	3.1	12.4	84.5	1.5	11.76
1101	Cross-Sectional	female	1.60986	<2yrs	37.1	9	77	14.9	negative	0		Absents	NO_malaria	11.8	9.1	4.55	0.77	1.7	36.1	79.3	25.9	32.7	500	55.8	19.6	8.8	8.9	4.3	2.63	5.77	0.51	0.17	0.02	28.9	63.4	5.6	1.9	0.2	0.01	0.1	0.02	0.2	10.19	22.4	6.2	9	84.8	1.5	7.5
1102	Cross-Sectional	male	1.72485	<2yrs	36.9	10	75	14.7	negative	0		Absents	NO_malaria	9.5	14.19	5.34	13.67	25.6	31.9	59.7	17.8	29.8	279	45.4	22.9	0	0	0	1.71	11.4	0.83	0.18	0.07	12.1	80.3	5.8	1.3	0.5	0.02	0.1	0.02	0.1	5.29	9.9	2.8	10.5	86.7	6.4	17.856
1103	Cross-Sectional	male	2.19576	2-<5yrs	36.9	12	86	17	positive	183.5		Absents	Asymptomatic_malaria	10.6	11.76	4.3	1.29	3	33.8	78.6	24.7	31.4	338	47.5	16.8	12.5	10.9	3.7	4.02	6.33	0.93	0.42	0.06	34.2	53.8	7.9	3.6	0.5	0	0	0.04	0.3	14.1	32.8	8.3	12.3	79.4	1.6	5.408
1104	Cross-Sectional	female	1.66188	<2yrs	36.1	9	86	14.9	negative	0		Absents	NO_malaria	7.7	11.24	3.98	8.19	20.6	25.2	63.3	19.3	30.6	430	0	27.2	0	0	0	1.99	8.14	0.8	0.3	0.01	17.7	72.4	7.1	2.7	0.1	0.01	0.1	0.03	0.3	6.81	17.1	9.3	13.5	77.2	1.3	5.59
1105	Cross-Sectional	male	1.72211	<2yrs	36.1	9	76	14.9	negative	0		Absents	NO_malaria	8.6	15.02	3.37	5.05	15	26	77.2	25.5	33.1	4	58	21.6	0	0	0	3.22	10.11	0.86	0.82	0.01	21.4	67.3	5.7	5.5	0.1	0.04	0.3	0.06	0.4	9.67	28.7	17.7	16.5	65.8	3.2	0.128
1106	Cross-Sectional	male	1.9603	<2yrs	36.8	9	72	14	negative	0		Absents	NO_malaria	11.5	8.48	4.28	3.68	8.6	34.2	79.9	26.9	33.6	496	46.2	16.3	8.5	8.8	4.2	2.55	4.94	0.7	0.26	0.03	29.9	58.3	8.3	3.1	0.4	0.02	0.2	0.03	0.4	7.96	18.6	3.8	16.9	79.3	0.6	2.976
1107	Cross-Sectional	female	1.97399	<2yrs	37.1	9	83	14	positive	52592.5		Absents	Asymptomatic_malaria	9.6	13.94	3.99	0.91	2.3	27.9	69.9	24.1	34.4	246	50.3	20.1	11.4	9.9	2.4	10.75	2.29	0.86	0	0.04	77.1	16.4	6.2	0	0.3	0	0	0.1	0.7	12.97	32.5	8.7	12.3	79	2.2	5.412
1108	Cross-Sectional	male	2.12183	2-<5yrs	36.9	10	83	14	negative	0		Absents	NO_malaria	12.2	21.9	4.54	0.22	0.5	36.9	81.3	26.9	33.1	118	45.1	15.3	11.7	10.8	1.6	7.83	10.19	2.13	1.65	0.1	35.8	46.5	9.7	7.5	0.5	0.05	0.2	0.11	0.5	11.44	25.2	7.9	13.2	78.9	6.6	7.788
1109	Cross-Sectional	male	1.67283	<2yrs	37.2	10	78	15	negative	0		Absents	NO_malaria	8.3	12.84	4.9	3.87	7.9	25.7	52.4	16.9	32.3	320	39.2	22.5	0	0	0	2.82	7.7	1.28	1.01	0.03	21.9	60	10	7.9	0.2	0.01	0.1	0.03	0.2	3.87	7.9	3.3	13.6	83.1	7	22.4
1110	Cross-Sectional	female	2.04517	2-<5yrs	36.1	9	71	16	positive	190	Pf+Pm	Absents	Asymptomatic_malaria	8.5	12.34	3.86	8.56	22.2	27.3	70.7	22	31.1	542	43.7	17.1	9	8.8	4.5	4.27	6.62	0.82	0.61	0.02	34.7	53.6	6.6	4.9	0.2	0.01	0.1	0.03	0.2	11.73	30.4	11.9	11.7	76.4	0.8	4.336
1112	Cross-Sectional	female	1.85079	<2yrs	36.7	9	80	14	negative	0		Absents	NO_malaria	9	15.99	4.39	5.09	11.6	30.8	70.2	20.5	29.2	398	52	21	9.7	9.1	3.5	7.5	5.42	1.66	1.36	0.05	46.9	33.9	10.4	8.5	0.3	0	0	0.07	0.4	7.95	18.1	9.1	12.1	78.8	1.8	7.164
1113	Cross-Sectional	male	2.02875	2-<5yrs	36.5	9.5	83	14.9	negative	0		Absents	NO_malaria	10.8	9.39	4.7	1.92	4.1	34.8	74	23	31	387	43.1	16.3	9.4	9.1	3.6	2.61	5.57	0.86	0.33	0.02	27.8	59.3	9.2	3.5	0.2	0.01	0.1	0.01	0.1	6.67	14.2	3.4	12.3	84.3	1.5	5.805
1114	Cross-Sectional	female	2.25599	2-<5yrs	37.2	12	86	16	positive	111	Po unique	Absents	Asymptomatic_malaria	10.2	10.47	4.32	19.13	44.3	34.7	80.3	23.6	29.4	227	49.9	17.2	10.3	9.5	2.2	2.73	6.68	1.01	0.03	0.02	26.1	63.8	9.6	0.3	0.2	0	0	0.02	0.2	9.94	23	4.8	11.9	83.3	0.9	2.043
1115	Cross-Sectional	female	1.76865	<2yrs	36.9	10	79	14.5	negative	0		Absents	NO_malaria	10.9	7.64	4.55	0	0	34.8	76.5	24	31.3	329	44.1	15.8	12.3	10.6	3.7	1.64	4.29	0.83	0.86	0.02	21.3	56.2	10.9	11.3	0.3	0.01	0.1	0.02	0.3	3.91	8.6	0.9	7.4	91.7	2.1	6.909
1116	Cross-Sectional	male	1.84257	<2yrs	36.8	12	89	18	negative	0		Absents	NO_malaria	8.1	9.3	4.04	6.78	16.8	27.1	67.1	20	29.9	230	46.4	20.1	11.4	10	2.4	2.75	5.4	0.62	0.49	0.04	29.5	58.1	6.7	5.3	0.4	0.01	0.1	0.06	0.6	4.97	12.3	15	22.7	62.3	2.9	6.67
1117	Cross-Sectional	female	1.98768	<2yrs	37	9	78	15	negative	0		Absents	NO_malaria	11.1	7.32	4.36	0.69	1.6	33.2	76.1	25.5	33.4	248	41.5	15.2	12.4	11	3	1.06	5.45	0.46	0.31	0.04	14.5	74.5	6.3	4.2	0.5	0.01	0.1	0	0	11.29	25.9	0.8	6.9	92.3	4.6	11.408
1118	Cross-Sectional	female	2.04517	2-<5yrs	36.8	10	78	14.9	negative	0		Absents	NO_malaria	9.4	11.31	4.12	10.09	24.5	32.2	78.2	22.8	29.2	486	47.1	16.8	10.6	10.2	5	6.41	3.84	1	0.03	0.03	56.6	34	8.8	0.3	0.3	0	0	0.05	0.4	4.61	11.2	3.4	15	81.6	4.5	21.87
1119	Cross-Sectional	male	2.141	2-<5yrs	36.4	11	81	15.5	positive	7034		Absents	Asymptomatic_malaria	8.2	17.21	4.07	12.16	29.9	29	71.3	20.1	28.3	801	50.4	20.4	10.5	9.7	7.9	5.88	9.98	1.26	0.05	0.04	34.2	58	7.3	0.3	0.2	0.01	0.1	0.11	0.6	14.04	34.5	18.1	15.1	66.8	1.4	11.214
1120	Cross-Sectional	female	1.89459	<2yrs	37.2	9	76	13.9	negative	0		Absents	NO_malaria	10.6	10.1	4.3	3.87	9	31.3	72.8	24.7	33.9	401	48.2	18.7	9.7	9.2	3.4	3.8	4.87	0.74	0.67	0.02	37.7	48.2	7.3	6.6	0.2	0.01	0.1	0.04	0.4	4.52	10.5	2.8	9.9	87.3	0.8	3.208
1121	Cross-Sectional	female	1.91923	<2yrs	36.2	9.6	83	15	negative	0		Absents	NO_malaria	10.4	9.2	4.9	10.82	22.1	34.6	70.6	21.2	30.1	308	40	15.9	14.2	10.8	3.6	4.06	4.22	0.82	0.08	0.02	44.1	45.9	8.9	0.9	0.2	0.01	0.1	0.06	0.7	6.62	13.5	1.5	12.2	86.3	2	6.16
1122	Cross-Sectional	male	2.13826	2-<5yrs	36.8	11	86	15.5	positive	1192		Absents	Asymptomatic_malaria	11.1	7.57	4.5	7.65	17	35.9	79.8	24.7	30.9	317	42.5	14.6	10.9	9.9	3.2	2.94	3.88	0.52	0.2	0.03	38.8	51.3	6.9	2.6	0.4	0.01	0.1	0.02	0.3	4.5	10	2.1	9.1	88.8	2.2	6.974
1123	Cross-Sectional	male	1.88638	<2yrs	37	11.5	82	15	negative	0		Absents	NO_malaria	12.6	10.38	5.39	4.25	7.9	36.2	67.2	23.4	34.8	386	37.9	15.9	9.4	9.2	3.7	2.8	6.62	0.62	0.31	0.03	26.9	63.8	6	3	0.3	0.01	0.1	0.01	0.1	3.67	6.8	0.9	6.7	92.4	1.2	4.632
1124	Cross-Sectional	female	2.2423	2-<5yrs	37.2	12	81	15	negative	0		Absents	NO_malaria	8.6	12.74	4.89	4.93	10.1	30	61.3	17.6	28.7	456	48.2	23	10.5	9.4	4.5	2.92	8.48	0.99	0.29	0.06	22.8	66.6	7.8	2.3	0.5	0.01	0.1	0.02	0.2	3.77	7.7	1.6	13.2	85.2	1.9	8.664
1125	Cross-Sectional	male	1.73306	<2yrs	37.1	11	81	15.5	negative	0		Absents	NO_malaria	14.4	4.33	6.76	10.68	15.8	48.3	71.4	21.3	29.8	300	47.4	19.9	9.8	9	2.6	0.11	3.26	0.48	0.45	0.03	2.5	75.3	11.1	10.4	0.7	0.01	0.2	0	0	17.17	25.4	9.3	13.7	77	1.7	5.1
1126	Cross-Sectional	male	2.00137	2-<5yrs	36.2	8	61	13.9	positive	4929.5		Presents	Asymptomatic_malaria	4.1	5.58	2.7	0.27	1	16.4	60.7	15.2	25	98	46.5	22.7	0	0	0	1.63	2.7	1.16	0.09	0	29.2	48.4	20.8	1.6	0	0.01	0.2	0.24	4.3	1.08	4	8.9	19	72.1	13.3	13.034
1127	Cross-Sectional	female	1.71663	<2yrs	37.1	9	61	14.6	negative	0		Absents	NO_malaria	9.8	4.31	4.09	11.12	27.2	31.7	77.5	24	30.9	377	47.8	16.9	9.1	9.1	3.5	0.91	2.68	0.67	0.05	0	21.1	62.2	15.5	1.2	0	0.01	0.2	0.01	0.2	2.66	6.5	0	3.1	96.9	0.6	2.262
1128	Cross-Sectional	male	1.93018	<2yrs	37.1	10	65	15	negative	0		Absents	NO_malaria	7.5	9.61	2.97	4.21	14.2	24.4	82.2	25.3	30.7	450	53.5	18.9	9.5	9.3	3.6	1.78	6.58	0.8	0.43	0.02	18.5	68.5	8.3	4.5	0.2	0.07	0.7	0.33	3.4	14.91	50.2	25.7	17.4	56.9	1.8	8.1
1129	Cross-Sectional	female	1.90007	<2yrs	36	10	80	14	negative	0		Absents	NO_malaria	6.9	9.47	4.1	0.86	2.1	26.4	64.4	16.8	26.1	349	42.9	19.2	10.3	9.3	3.2	1.71	6.85	0.61	0.24	0.06	18.2	72.3	6.4	2.5	0.6	0	0	0.02	0.2	6.4	15.6	8.2	13.8	78	5.2	18.148
1130	Cross-Sectional	male	2.00684	2-<5yrs	36.2	11	83	14.9	negative	0		Absents	NO_malaria	8.3	8.65	2.93	7.41	25.3	27	92.2	28.3	30.7	284	82.7	24.3	11.8	10.7	3.1	1.7	6.59	0.33	0.02	0.01	19.7	76.2	3.8	0.2	0.1	0.01	0.1	0.02	0.2	3.78	12.9	1.2	8.7	90.1	3.5	9.94
1131	Cross-Sectional	male	2.03696	2-<5yrs	36.8	11.5	87	16.8	negative	0		Absents	NO_malaria	10.7	11.54	4.78	3.82	8	31.4	65.7	22.4	34.1	447	38.5	16.6	9.6	9.2	4.1	2.91	7.25	0.97	0.37	0.04	25.3	62.8	8.4	3.2	0.3	0	0	0.02	0.2	4.21	8.8	0.3	9	90.7	0.9	4.023
1132	Cross-Sectional	female	1.99316	<2yrs	36.8	10	78	17	negative	0		Absents	NO_malaria	10	11.16	4.26	10.65	25	33.5	78.6	23.5	29.9	421	61.6	21.9	12.2	10.4	4.3	2.47	7.42	0.85	0.39	0.03	22.1	66.5	7.6	3.5	0.3	0.01	0.1	0.01	0.1	8.22	19.3	6.8	11	82.2	1.9	7.999
1133	Cross-Sectional	female	2.1629	2-<5yrs	36	12	78	15.2	negative	0		Presents	NO_malaria	8	16.36	2.68	6.16	23	23	85.8	29.9	34.8	387	58.2	18.8	10.9	10	3.8	5.48	9.31	0.97	0.57	0.03	33.5	56.9	5.9	3.5	0.2	0.18	1.1	0.06	0.4	4.02	15	21.9	19.1	59	1.4	5.418
1134	Cross-Sectional	male	1.93018	<2yrs	36.7	9	73	15	negative	0		Absents	NO_malaria	9.6	16.63	4.86	7.77	16	32.3	66.5	19.8	29.7	582	43.8	18.6	8.4	8.5	4.7	3.71	10.16	1	1.73	0.03	22.3	61.1	6	10.4	0.2	0.02	0.1	0.04	0.2	6.22	12.8	2.3	12.4	85.3	0.7	4.074
1135	Cross-Sectional	female	1.57153	<2yrs	36.3	9.6	70	14.7	negative	0		Absents	NO_malaria	9.1	11.5	4.44	5.01	11.3	31	69.8	20.5	29.4	529	42.5	17	8.4	9	4.6	3.59	6.55	0.94	0.38	0.04	31.2	57	8.2	3.3	0.3	0.05	0.4	0.02	0.2	5.59	12.6	8.5	13.7	77.8	1	5.29
1136	Cross-Sectional	male	1.34702	<2yrs	37.1	10.6	74	17	negative	0		Absents	NO_malaria	9.2	9.43	4.35	4.65	10.7	29.6	68	21.1	31.1	463	38.9	15.9	11.9	10.2	4.7	1.34	7.3	0.52	0.21	0.06	14.3	77.4	5.5	2.2	0.6	0	0	0.01	0.1	5.09	11.7	3.1	11.5	85.4	2	9.26
1137	Cross-Sectional	female	2.08624	2-<5yrs	36.1	12	82	16.5	negative	0		Absents	NO_malaria	12	11.11	4.06	0	0	36.2	89.2	29.6	33.1	450	45.6	14	9.4	9.4	4.2	5.27	4.52	1.2	0.09	0.03	47.4	40.7	10.8	0.8	0.3	0.01	0.1	0.06	0.5	5.68	14	2.5	12.7	84.8	0.6	2.7
1138	Cross-Sectional	female	1.56605	<2yrs	36.2	9	76	15.9	negative	0		Presents	NO_malaria	8.8	8.9	4.37	12.01	27.5	30.7	70.3	20.1	28.7	720	42	16.5	10.9	10.1	7.4	2.32	5.29	0.92	0.31	0.06	26.1	59.4	10.3	3.5	0.7	0.01	0.1	0	0	5.99	13.7	7.4	11.5	81.1	2.4	17.28
1139	Cross-Sectional	female	1.3963	<2yrs	37	8.5	66	15	negative	0		Absents	NO_malaria	10.8	10.49	3.79	7.95	21	32.9	86.8	28.5	32.8	453	46	14.6	9.2	9.3	4.1	2.35	6.55	1.18	0.38	0.03	22.5	62.4	11.2	3.6	0.3	0.01	0.1	0.03	0.3	11.07	29.2	7.8	10.4	81.8	0.8	3.624
1140	Cross-Sectional	female	1.86721	<2yrs	36.9	12	70	20	negative	0		Absents	NO_malaria	8.7	15.66	5.2	2.54	4.9	30.3	58.3	16.7	28.7	540	41	22	10.5	9.6	5.5	4.36	9.88	1.09	0.27	0.06	27.8	63.1	7	1.7	0.4	0	0	0.05	0.3	7.8	15	20.8	16.7	62.5	1.2	6.48
1141	Cross-Sectional	male	1.7577	<2yrs	36.7	9.9	75	16	negative	0		Absents	NO_malaria	11.1	15.79	5.23	10.72	20.5	36.7	70.2	21.2	30.2	383	49.9	20.2	8.6	9.1	3.5	2.23	12.61	0.76	0.15	0.04	14.1	79.9	4.8	0.9	0.3	0	0	0.02	0.1	5.96	11.4	2.1	11.8	86.1	1.6	6.128
1142	Cross-Sectional	male	1.84257	<2yrs	37.1	10	76	13	negative	0		Absents	NO_malaria	9.6	10.91	4.56	5.6	12.3	28.1	61.6	21.1	34.2	439	41.1	19	10	9.5	4.2	4.44	6.06	0.36	0.04	0.01	40.7	55.5	3.3	0.4	0.1	0.01	0.1	0.06	0.5	3.88	8.5	0.8	6.7	92.5	1.8	7.902
1143	Cross-Sectional	female	1.90828	<2yrs	36.6	9	77	14	negative	0		Absents	NO_malaria	11.1	10.34	4.39	1.93	4.4	34.5	78.6	25.3	32.2	307	44.4	15.6	11.3	9.9	3.1	2.86	6.37	0.76	0.33	0.02	27.6	61.6	7.4	3.2	0.2	0.01	0.1	0.03	0.3	4.04	9.2	0.2	5.9	93.9	4.2	12.894
1144	Cross-Sectional	female	2.11362	2-<5yrs	36.9	11.9	70	15	negative	0		Absents	NO_malaria	12.1	12.66	4.83	3.42	7.1	34.7	71.8	25.1	34.9	653	38.6	15.2	8.6	8.5	5.4	3.5	7.97	1.02	0.12	0.05	27.6	63	8.1	0.9	0.4	0	0	0.04	0.3	6.09	12.6	3.8	14	82.2	1.2	7.836
1145	Cross-Sectional	male	1.86721	<2yrs	37.2	11	72	13.9	negative	0		Absents	NO_malaria	9.5	8.55	4.24	5.38	12.7	30.7	72.4	22.4	30.9	465	40.4	15.4	10.1	9.6	4.5	2.13	5.48	0.71	0.19	0.04	24.9	64.1	8.3	2.2	0.5	0	0	0.01	0.1	3.65	8.6	1.9	14.4	83.7	2.4	11.16
1146	Cross-Sectional	female	2.03422	2-<5yrs	36.5	9	72	13	negative	0		Absents	NO_malaria	10	11.5	4.87	8.42	17.3	33.3	68.4	20.5	30	169	41.1	16.9	9.7	9	1.6	4.44	5.67	1.05	0.28	0.06	38.7	49.3	9.1	2.4	0.5	0.01	0.1	0.03	0.3	5.8	11.9	0.9	8.8	90.3	6.2	10.478
1147	Cross-Sectional	male	2.12731	2-<5yrs	36.7	9	72	14	positive	8803.5		Absents	Asymptomatic_malaria	8.4	9.38	2.81	7.08	25.2	26.7	95	29.9	31.5	276	81.8	23.7	10	9.7	2.5	2.37	5.7	1.25	0.05	0.01	25.3	60.8	13.3	0.5	0.1	0	0	0.04	0.4	15.9	56.6	7.2	13.6	79.2	2.6	7.176
1148	Cross-Sectional	male	1.66188	<2yrs	37.2	10	77	16	negative	0		Absents	NO_malaria	9.8	7.45	4.49	2.73	6.1	31.9	71	21.8	30.7	425	47.8	18.8	8.5	8.7	3.5	2.85	3.57	0.96	0.05	0.02	38.2	47.9	12.9	0.7	0.3	0	0	0.02	0.3	5.16	11.5	1.9	12.5	85.6	0.8	3.4
1149	Cross-Sectional	female	2.30801	2-<5yrs	36.3	10	83	16.5	negative	0		Absents	NO_malaria	9.5	6.18	4.33	11.51	26.6	31.4	72.5	21.9	30.3	381	51.6	19.9	12.5	10.3	3.9	1.94	3.64	0.54	0.03	0.03	31.4	58.9	8.7	0.5	0.5	0	0	0.01	0.2	5.59	12.9	7.4	11	81.6	6.8	25.908
1150	Cross-Sectional	female	2.03696	2-<5yrs	37.1	11	68	14.7	negative	0		Presents	NO_malaria	12.6	13.87	4.8	0.91	1.9	40.8	85	26.3	30.9	103	51.7	16.5	10.9	10	1	3.86	8.41	1.3	0.27	0.03	27.9	60.6	9.4	1.9	0.2	0.01	0.1	0.06	0.4	10.61	22.1	2.2	11	86.8	7	7.21
1151	Cross-Sectional	female	1.99863	<2yrs	36.4	13	79	15.5	positive	778		Absents	Asymptomatic_malaria	8.8	16.5	4.3	15.17	35.3	31.5	73.3	20.5	27.9	443	48.8	19.2	10.4	9.7	4.2	2.68	11.93	1.56	0.3	0.03	16.2	72.3	9.5	1.8	0.2	0.01	0.1	0.06	0.4	7.53	17.5	4.1	12.5	83.4	4.6	20.378
1152	Cross-Sectional	female	2.00137	2-<5yrs	37.2	10.5	80	15	negative	0		Absents	NO_malaria	9	9.15	5.36	3.69	6.9	31.8	59.3	16.8	28.3	422	42.5	22.5	0	0	0	2.74	5.17	0.93	0.29	0.02	29.9	56.5	10.2	3.2	0.2	0.01	0.1	0.02	0.2	5.15	9.6	9.6	11.7	78.7	2.8	11.816
1153	Cross-Sectional	female	1.60438	<2yrs	36.4	8	79	15	negative	0		Absents	NO_malaria	9	6.69	3.72	4.53	12.2	27.5	73.9	24.2	32.7	126	52.8	20.4	0	0	0	1.13	4.79	0.62	0.13	0.02	16.9	71.6	9.3	1.9	0.3	0.01	0.1	0.11	1.6	10.83	29.1	16.9	16.1	67	7.6	9.576
1154	Cross-Sectional	female	1.577	<2yrs	36.5	8	74	15	negative	0		Absents	NO_malaria	10.7	6.78	3.78	0.68	1.8	32.1	84.9	28.3	33.3	376	41.8	13.5	12.5	10.9	4.3	1.6	4.6	0.49	0.07	0.02	23.7	67.8	7.2	1	0.3	0.01	0.1	0.02	0.3	6.27	16.6	1	7	92	1.7	6.392
1155	Cross-Sectional	female	1.59617	<2yrs	37.3	9	78	14.9	positive	3405		Absents	Asymptomatic_malaria	7.9	10.13	4.69	1.64	3.5	29.1	62	16.8	27.1	443	49.2	23.4	10.5	8.9	3.7	2.89	5.92	1.22	0.09	0.01	28.6	58.4	12	0.9	0.1	0	0	0.03	0.3	5.3	11.3	7.4	12.1	80.5	2.2	9.746
1156	Cross-Sectional	male	1.94114	<2yrs	36.2	9	77	15	positive	55066		Absents	Asymptomatic_malaria	7.8	10.37	3.86	8.87	23	25.1	65	20.2	31.1	70	48.8	22.5	0	0	0	2.85	5.13	2.33	0.05	0.01	27.4	49.5	22.5	0.5	0.1	0.01	0.1	0.14	1.4	9.69	25.1	16.9	17	66.1	8	5.6
1157	Cross-Sectional	male	1.90281	<2yrs	37.1	11	79	14.9	positive	7516.5		Absents	Asymptomatic_malaria	10.9	13.82	4.49	1.57	3.5	34.1	75.9	24.3	32	69	41.8	15.2	9.9	9.5	0.8	5.28	6.46	2.02	0.01	0.05	38.2	46.7	14.6	0.1	0.4	0.02	0.1	0.17	1.2	6.91	15.4	2	10	88	7.3	5.037
1158	Cross-Sectional	male	1.80424	<2yrs	36.2	9	74.5	16	negative	0		Absents	NO_malaria	10.2	11.05	5.71	4.28	7.5	33.6	58.8	17.9	30.4	442	59	29.3	0	0	0	5.38	3.65	1.87	0.13	0.02	48.7	33	16.9	1.2	0.2	0	0	0.05	0.5	2.8	4.9	4.4	15	80.6	1.6	7.072
1159	Cross-Sectional	male	1.81246	<2yrs	37.2	12	84	14.5	negative	0		Absents	NO_malaria	10.5	10.3	4.6	4.87	10.6	33.1	72	22.8	31.7	315	40.3	15.6	10.8	9.7	3.3	2.19	6.49	0.95	0.61	0.06	21.3	63	9.2	5.9	0.6	0.02	0.2	0.02	0.2	2.39	5.2	1.3	8.1	90.6	1	3.15
1160	Cross-Sectional	female	1.86174	<2yrs	36.8	11.2	71	14.9	positive	19354.5		Absents	Asymptomatic_malaria	7.5	12.12	4.48	1.38	3.1	28.6	63.8	16.7	26.2	302	47	21.4	11.3	9.7	2.9	3.63	5.99	2.02	0.46	0.02	29.9	49.4	16.7	3.8	0.2	0.01	0.1	0.14	1.2	9.63	21.5	9.8	10.7	79.5	2.8	8.456
1161	Cross-Sectional	male	1.72485	<2yrs	37.2	11.2	76	16	negative	0		Absents	NO_malaria	10.3	7.7	3.9	1.09	2.8	31.2	80	26.4	33	380	43.3	15	11.5	10.1	4	2.57	3.85	1.17	0.09	0.02	33.3	50	15.2	1.2	0.3	0.01	0.1	0.08	1	5.62	14.4	2.9	13.3	83.8	1	3.8
1162	Cross-Sectional	male	1.97673	<2yrs	36.6	11	84	15.7	negative	0		Absents	NO_malaria	8	8.97	3.49	7.71	22.1	23.9	68.5	22.9	33.5	360	42.5	17.4	13.1	10.6	4.3	1.68	5.74	1.14	0.39	0.02	18.8	64	12.7	4.3	0.2	0	0	0.04	0.4	6.88	19.7	15.7	15.2	69.1	0.3	1.08
1164	Cross-Sectional	female	2.02601	2-<5yrs	37.3	12.9	81	14.6	negative	0		Absents	NO_malaria	9.3	12.82	3.81	2.74	7.2	33.3	87.4	24.4	27.9	592	54.9	17.1	8.9	8.8	5	4.13	7.84	0.61	0.22	0.02	32.1	61.2	4.8	1.7	0.2	0	0	0.1	0.8	22.17	58.2	6.6	11.1	82.3	0.5	2.96
1165	Cross-Sectional	female	2.05886	2-<5yrs	36.2	9	71	14	positive	11361.5		Absents	Asymptomatic_malaria	6.4	15.16	2.26	5.74	25.4	23.4	103.5	28.3	27.4	139	91.1	24.8	11.5	10.6	1.4	4.5	7.63	2.94	0.08	0.01	29.7	50.3	19.4	0.5	0.1	0.12	0.8	0.53	3.5	34.76	153.8	15.6	13.8	70.6	2.6	3.614
1166	Cross-Sectional	female	1.96851	<2yrs	36.5	10	72	14.5	positive	68373		Absents	Asymptomatic_malaria	10.6	11.32	3.38	1.58	4.7	32	94.7	31.4	33.1	462	45.1	13.2	11.4	10.6	5.1	6.13	3.31	1.52	0.33	0.03	54.2	29.2	13.4	2.9	0.3	0	0	0.04	0.4	6.86	20.3	1.6	9.2	89.2	0.8	3.696
1167	Cross-Sectional	male	1.90281	<2yrs	37.1	10	79	15	negative	0		Absents	NO_malaria	9.5	10.07	4.3	10.75	25	29.1	67.7	22.1	32.6	418	50.2	20.7	10.2	9.3	3.8	5.27	3.92	0.65	0.19	0.04	52.3	38.9	6.5	1.9	0.4	0.02	0.2	0.02	0.2	10.19	23.7	1.8	8.1	90.1	1.4	5.852
1168	Cross-Sectional	male	1.85079	<2yrs	36.1	11.2	79.2	14.7	positive	19283.5		Absents	Asymptomatic_malaria	11	11.64	4.78	3.05	6.4	31.1	65.1	23	35.4	378	40.1	17.4	10.7	9.5	3.7	5.84	4.91	0.82	0.04	0.03	50.2	42.2	7	0.3	0.3	0.01	0.1	0.03	0.3	5.45	11.4	1.7	9.1	89.2	0.8	3.024
1169	Cross-Sectional	male	1.98494	<2yrs	36.5	12	79	16	negative	0		Absents	NO_malaria	10.2	11.39	4.69	4.83	10.3	32.4	69.1	21.7	31.5	403	42.5	17.2	9.8	9.5	4	2.77	6.64	1.41	0.53	0.04	24.2	58.3	12.4	4.7	0.4	0.01	0.1	0.03	0.3	6.05	12.9	3.2	12.8	84	0.7	2.821
1170	Cross-Sectional	female	2.00958	2-<5yrs	37.1	12	79	16	negative	0		Absents	NO_malaria	9.4	14.77	4.15	9.13	22	32.4	78.1	22.7	29	420	52.8	18.7	12.7	10.7	4.6	3.28	9.97	1.18	0.29	0.05	22.2	67.5	8	2	0.3	0.01	0.1	0.06	0.4	25.85	62.3	4	13.5	82.5	4.5	18.9
1171	Cross-Sectional	female	1.80151	<2yrs	36.5	10	78	15	negative	0		Absents	NO_malaria	8.8	5.59	5.01	5.66	11.3	31.7	63.3	17.6	27.8	277	44.9	20.7	11.1	9.5	2.8	0.81	4.23	0.39	0.15	0.01	14.4	75.7	7	2.7	0.2	0	0	0.01	0.2	1.65	3.3	2.2	10.3	87.5	3.2	8.864
1172	Cross-Sectional	female	1.76591	<2yrs	36.4	11.5	80	14	negative	0		Absents	NO_malaria	10.6	10.82	5.19	17.9	34.5	32.8	63.2	20.4	32.3	324	39.1	17.6	13.8	10.6	3.7	2.13	7.56	0.93	0.17	0.03	19.6	69.9	8.6	1.6	0.3	0.01	0.1	0.01	0.1	2.39	4.6	1.9	10	88.1	2.4	7.776
1173	Cross-Sectional	male	1.58795	<2yrs	36.8	9	74	13.5	negative	0		Absents	NO_malaria	11.7	8.47	4.47	0.62	1.4	35.9	80.3	26.2	32.6	360	41.1	14.1	12.5	11	4.2	2.46	4.9	0.89	0.2	0.02	29	57.9	10.5	2.4	0.2	0	0	0.01	0.1	7.15	16	1.6	7.5	90.9	2.9	10.44
1174	Cross-Sectional	male	1.97673	<2yrs	37.3	10.8	83	15.5	positive	183		Absents	Asymptomatic_malaria	11.3	9.41	4.53	2.12	4.7	35.9	79.2	24.9	31.5	549	43.8	15.2	8.5	8.5	4.5	1.89	6.64	0.66	0.19	0.03	20.1	70.6	7	2	0.3	0.01	0.1	0.01	0.1	6.39	14.1	1.5	7.8	90.7	0.4	2.196
1175	Cross-Sectional	male	1.94387	<2yrs	36.1	10	79	17	negative	0		Absents	NO_malaria	10.7	7.6	4.19	2.47	5.9	33.1	79	25.5	32.3	253	40.5	14.2	9.9	9.6	2.6	1.7	4.79	0.75	0.32	0.04	22.4	63	9.9	4.2	0.5	0.01	0.1	0.03	0.4	4.32	10.3	1.4	7.2	91.4	1.5	3.795
1176	Cross-Sectional	female	1.75496	<2yrs	36.4	11.7	78	16	positive	1204.5		Absents	Asymptomatic_malaria	9.6	12.73	5.33	6.87	12.9	32.9	61.7	18	29.2	464	46.5	22.5	11.7	9.7	4.7	2.55	9.39	0.71	0.05	0.03	20	73.8	5.6	0.4	0.2	0.01	0.1	0.02	0.2	15.14	28.4	7.6	12.5	79.9	2.4	11.136
1177	Cross-Sectional	female	1.38809	<2yrs	37.3	10.6	76	14.5	positive	9121.5		Absents	Asymptomatic_malaria	7	8.7	3	8.82	29.4	24.3	81	23.3	28.8	262	63.4	23.2	11	9.9	2.6	2.47	4.87	0.93	0.42	0.01	28.4	56	10.7	4.8	0.1	0.01	0.1	0.13	1.5	24.75	82.5	16.4	15	68.6	1.9	4.978
1178	Cross-Sectional	female	1.70294	<2yrs	36.2	11.6	81	15	negative	0		Absents	NO_malaria	10.8	11.76	5.35	12.62	23.6	33	61.7	20.2	32.7	619	41.1	19.8	9.9	9	5.6	4.36	5.88	1.3	0.2	0.02	37	50	11.1	1.7	0.2	0	0	0.1	0.9	4.49	8.4	3.9	16	80.1	1.1	6.809
1179	Cross-Sectional	female	1.4757	<2yrs	37.4	11	78	16	positive	52441		Absents	Asymptomatic_malaria	11.5	6.97	4.63	0.55	1.2	35.1	75.8	24.8	32.8	195	38.7	14.4	11.3	9.9	2	4.46	1.63	0.86	0.01	0.01	64.1	23.4	12.3	0.1	0.1	0	0	0.08	1.1	10.14	21.9	2.1	10.2	87.7	2.2	4.29
1180	Cross-Sectional	male	1.82888	<2yrs	36.3	11.7	81	17	negative	0		Absents	NO_malaria	9.9	14.78	4.96	6.49	13.1	33.1	66.7	20	29.9	513	48.7	20.8	8.6	8.6	4.6	2.79	10.31	1.41	0.24	0.03	18.9	69.8	9.5	1.6	0.2	0	0	0.05	0.3	3.72	7.5	0.6	11.6	87.8	0.4	2.052
1181	Cross-Sectional	male	2.0178	2-<5yrs	36.3	9.5	68	14.9	negative	0		Absents	NO_malaria	9.4	12.03	4.12	4.28	10.4	31.1	75.5	22.8	30.2	131	45.8	17.6	13.2	10.5	1.5	2	9.58	0.41	0.03	0.01	16.7	79.6	3.4	0.2	0.1	0	0	0.1	0.8	7	17	7.1	11.6	81.3	9.9	12.969
1182	Cross-Sectional	female	1.97947	<2yrs	37.1	10.2	82	14.9	negative	0		Absents	NO_malaria	11.1	7.9	4.48	1.74	3.9	36.1	80.6	24.8	30.7	212	47.2	16.2	11.5	9.9	2.1	0.83	6.28	0.47	0.31	0.01	10.6	79.5	5.9	3.9	0.1	0.01	0.1	0.01	0.1	2.69	6	0.6	6.6	92.8	3.6	7.632
1183	Cross-Sectional	male	2.02875	2-<5yrs	37	10.7	83	14.9	negative	0		Absents	NO_malaria	11	9.77	4.4	0	0	34	77.3	25	32.4	317	40.2	14.4	11.9	10.1	3.5	2.82	5.11	1.01	0.71	0.12	28.9	52.3	10.3	7.3	1.2	0	0	0.03	0.3	3.92	8.9	1	12.3	86.7	2.5	7.925
1184	Cross-Sectional	female	1.98494	<2yrs	36.9	10.9	79	15	negative	0		Absents	NO_malaria	10.9	9.84	4.37	2.01	4.6	35.4	81	24.9	30.8	501	47.3	15.9	11.1	10	5.2	3.81	4.28	1.18	0.52	0.05	38.7	43.5	12	5.3	0.5	0.01	0.1	0.04	0.4	5.46	12.5	2.9	9.8	87.3	0.9	4.509
1185	Cross-Sectional	male	1.82888	<2yrs	36.1	10	79	14.5	negative	0		Absents	NO_malaria	10.4	8.02	4.63	14.44	31.2	33.3	71.9	22.5	31.2	368	46.5	18	13.5	10.7	4.1	1.85	5.13	0.53	0.43	0.08	23	64	6.6	5.4	1	0	0	0.01	0.1	3.75	8.1	0.4	7.1	92.5	1.7	6.256
1186	Cross-Sectional	male	2.05065	2-<5yrs	36.4	12.9	87	17	negative	0		Absents	NO_malaria	10.2	9.9	4.99	5.78	11.6	33.3	66.7	20.4	30.6	382	38.8	16.7	9.7	9.6	3.8	1.62	6.47	0.73	1.05	0.03	16.3	65.4	7.4	10.6	0.3	0.03	0.3	0.01	0.1	3.34	6.7	3.3	15.6	81.1	0.9	3.438
1187	Cross-Sectional	male	1.67283	<2yrs	36.6	10	79	15	negative	0		Absents	NO_malaria	8.9	8.69	3.77	3.24	8.6	30.5	80.9	23.6	29.2	308	56.3	19.1	9.3	9.3	2.8	3.37	4.18	0.8	0.33	0.01	38.8	48.1	9.2	3.8	0.1	0.01	0.1	0.04	0.5	10.93	29	8.1	11.5	80.4	1.1	3.388
1188	Cross-Sectional	female	1.81246	<2yrs	37.1	9.7	70	14.3	positive	3099		Absents	Asymptomatic_malaria	8.8	9.07	4.19	2.55	6.1	30.6	73	21	28.8	152	52	20	11.6	9.9	1.5	2.26	4.84	1.38	0.57	0.02	24.9	53.4	15.2	6.3	0.2	0.01	0.1	0.03	0.3	21.58	51.5	11.3	15.4	73.3	4.6	6.992
1189	Cross-Sectional	female	1.92197	<2yrs	36.9	10	81	14.5	positive	497		Absents	Asymptomatic_malaria	8.3	8.82	3.81	10.66	28	28.9	75.9	21.8	28.7	47	60.7	22.6	0	0	0	3.15	4.77	0.83	0.06	0.01	35.7	54.1	9.4	0.7	0.1	0	0	0.13	1.5	24.8	65.1	12	15.1	72.9	8	3.76
1190	Cross-Sectional	male	1.88638	<2yrs	36.1	10	84	13.5	negative	0		Absents	NO_malaria	8.8	9.92	3.5	1.26	3.6	28.1	80.3	25.1	31.3	545	56.6	19.6	7.2	8.1	3.8	2.14	6.84	0.68	0.23	0.03	21.5	69	6.9	2.3	0.3	0	0	0.03	0.3	10.85	31	10.4	14.3	75.3	0.6	3.27
1191	Cross-Sectional	male	1.41821	<2yrs	37.1	9.7	76	13.9	positive	5991.5		Presents	Asymptomatic_malaria	6.8	11.92	2.69	2.9	10.8	24.5	91.1	25.3	27.8	144	59.1	22	12.1	10.9	1.7	2.62	7.69	1.51	0.08	0.02	21.9	64.5	12.7	0.7	0.2	0.17	1.4	0.44	3.7	24.51	91.1	19.1	16.3	64.6	4	5.76
1192	Cross-Sectional	female	1.50308	<2yrs	36.5	9.5	78	16	positive	553.5		Presents	Asymptomatic_malaria	7.5	12.87	4.57	0.95	2.1	28.3	61.9	16.4	26.5	60	52.6	25.5	0	0	0	3.62	8.07	1	0.15	0.03	28.1	62.7	7.8	1.2	0.2	0.01	0.1	0.05	0.4	16.95	37.1	15	14.5	70.5	14.3	8.58
1193	Cross-Sectional	male	1.4538	<2yrs	37.2	11	80	14.9	negative	0		Absents	NO_malaria	8.6	9.21	4.67	7.09	15.2	28.9	61.9	18.4	29.8	247	43.7	20.7	0	0	0	1.9	6.12	1.01	0.16	0.02	20.7	66.4	11	1.7	0.2	0.01	0.1	0.03	0.3	2.19	4.7	2.4	11.8	85.8	7	17.29
1194	Cross-Sectional	female	1.54141	<2yrs	36.4	10	74	15	negative	0		Absents	NO_malaria	10.4	9.88	5.1	6.78	13.3	32	62.7	20.4	32.5	391	41.3	19.1	11.4	9.8	3.8	2.95	5.36	1.27	0.24	0.06	29.8	54.3	12.9	2.4	0.6	0	0	0.14	1.4	3.67	7.2	2.3	10.4	87.3	5	19.55
1195	Cross-Sectional	female	1.65914	<2yrs	36.7	10.3	83	16	positive	72		Absents	Asymptomatic_malaria	10.4	10.8	4.84	5.71	11.8	34.1	70.5	21.5	30.5	251	44.7	18.1	11.7	9.7	2.1	2.66	7.07	0.93	0.12	0.02	24.6	65.5	8.6	1.1	0.2	0	0	0.03	0.3	8.08	16.7	2.2	7.9	89.9	10.3	25.853
1196	Cross-Sectional	female	2.00958	2-<5yrs	36	11.5	85	16	positive	16009.5		Presents	Asymptomatic_malaria	8.5	6.7	3.88	10.59	27.3	28.7	74	21.9	29.6	82	54.1	21	0	0	0	1.84	4.04	0.66	0.14	0.02	27.4	60.3	9.9	2.1	0.3	0	0	0.12	1.8	21.92	56.5	14.3	15.7	70	6.1	5.002
1199	Cross-Sectional	male	1.78234	<2yrs	36.2	10.5	85	14	negative	0		Absents	NO_malaria	9.6	6.75	4.79	10.25	21.4	32	66.8	20	30	249	44.9	19.1	11.5	10.4	3.2	2.17	4.12	0.44	0	0.02	32.2	61	6.5	0	0.3	0	0	0.01	0.1	2.63	5.5	3.7	13.8	82.5	0.8	1.992
1200	Cross-Sectional	male	1.68104	<2yrs	36.3	8.6	78	14.8	negative	0		Absents	NO_malaria	8.1	11.38	4.62	4.43	9.6	26	56.3	17.5	31.2	189	41.7	22.7	0	0	0	3.57	6.86	0.87	0.06	0.02	31.4	60.3	7.6	0.5	0.2	0.02	0.2	0.1	0.9	6.14	13.3	22.1	16.7	61.2	1.8	3.402
1202	Cross-Sectional	female	1.82888	<2yrs	36.7	9.3	77	13.5	negative	0		Absents	NO_malaria	11.1	13.74	4.43	2.7	6.1	34	76.7	25.1	32.6	247	41.2	14.9	10.6	10	2.7	2.75	9.92	0.82	0.17	0.08	20	72.2	6	1.2	0.6	0.02	0.1	0.06	0.4	4.74	10.7	3.1	14.2	82.7	0.7	1.729
1204	Cross-Sectional	male	0.845996	<2yrs	36.3	9.2	66	14	positive	183		Absents	Asymptomatic_malaria	10.7	6.97	4.23	1.9	4.5	29.5	69.7	25.3	36.3	376	33.7	13.7	9.8	9.4	3.6	1.91	3.46	1.14	0.42	0.04	27.4	49.6	16.4	6	0.6	0.01	0.1	0.02	0.3	6.05	14.3	2	12.1	85.9	1.2	4.512
1205	Cross-Sectional	female	1.91102	<2yrs	36.6	9	80	14	negative	0		Absents	NO_malaria	8.6	5.74	3.94	8.35	21.2	26.4	67	21.8	32.6	46	49.1	20.9	0	0	0	1.86	3.16	0.58	0.11	0.03	32.4	55.1	10.1	1.9	0.5	0	0	0.05	0.9	2.52	6.4	1.8	10	88.2	6.9	3.174
1206	Cross-Sectional	male	1.16085	<2yrs	36	8	72	13.7	negative	0		Absents	NO_malaria	7.4	36.95	3.91	3.51	9	25.4	65	18.9	29.1	323	57.6	26.3	11.6	9.5	3.1	19.57	14.65	2.29	0.36	0.08	53	39.6	6.2	1	0.2	0.03	0.1	0.44	1.2	13.14	33.6	17.1	15.7	67.2	2.3	7.429
1207	Cross-Sectional	female	1.17454	<2yrs	36.7	9.1	71	13.5	positive	163050		Absents	Asymptomatic_malaria	10.3	10.21	4.75	12.54	26.4	32.9	69.3	21.7	31.3	1	48.4	20.2	0	0	0	5.2	3.82	1.12	0.04	0.03	50.9	37.4	11	0.4	0.3	0.02	0.2	0.12	1.2	12.49	26.3	6.2	8.7	85.1	10	0.1
1998	Cross-Sectional	male	2.02327	2-<5yrs	36.5	11.8	80	15	positive	59258.5		Absents	Asymptomatic_malaria	8.8	15.53	4.6	4.41	9.6	27.5	59.8	19.1	32	482	38.5	18.8	9.8	9.4	4.7	9.86	3.86	1.76	0.03	0.02	63.5	24.9	11.3	0.2	0.1	0	0	0.06	0.4	11.13	24.2	10.4	9.6	80	0.9	4.338
2015	Cross-Sectional	male	2.16564	2-<5yrs	37	9	76	14	negative	0		Absents	NO_malaria	10.4	8.89	5.22	8.24	15.8	35.1	67.2	19.9	29.6	4	45	19.4	0	0	0	2.22	5.97	0.44	0.24	0.02	25	67.2	4.9	2.7	0.2	0.01	0.1	0.01	0.1	5.74	11	1.9	10.7	87.4	2.1	0.084
2016	Cross-Sectional	male	4.39151	2-<5yrs	37	13	92	16	negative	0		Absents	NO_malaria	11.4	7.97	4.96	1.53	3.1	33.7	67.9	23	33.8	421	35.8	14.6	10.7	9.6	4.1	3.31	3.27	0.95	0.39	0.05	41.6	41	11.9	4.9	0.6	0	0	0.02	0.3	4.51	9.1	0.8	9	90.2	1.2	5.052
2017	Cross-Sectional	female	4.69268	2-<5yrs	35.2	16	104	16	positive	7844	Po unique	Absents	Asymptomatic_malaria	8.6	5.66	3.3	0	0	27.7	83.9	26.1	31	99	44.1	14.6	12.7	11.1	1	1.3	3.52	0.73	0.1	0.01	22.9	62.2	12.9	1.8	0.2	0.02	0.4	0.07	1.2	8.48	25.7	12.7	15.9	71.4	3.8	3.762
2018	Cross-Sectional	female	2.11362	2-<5yrs	35.2	8	76	13	negative	0		Absents	NO_malaria	10.5	11.53	4.6	9.75	21.2	34.1	74.1	22.8	30.8	289	54.4	20.8	12.3	10.4	3	2	8.06	1.38	0.02	0.07	17.3	69.9	12	0.2	0.6	0	0	0.03	0.3	4.92	10.7	1.4	10.6	88	2.3	6.647
2019	Cross-Sectional	male	3.23614	2-<5yrs	35.8	10.6	85	14	positive	4924.5		Presents	Asymptomatic_malaria	10.5	11.73	4.46	3.25	7.3	32.7	73.3	23.5	32.1	170	45.4	17.7	13.1	10.5	1.8	2.62	6.87	1.16	1.05	0.03	22.2	58.6	9.9	9	0.3	0.02	0.2	0.08	0.7	11.82	26.5	12.4	13.6	74	4.8	8.16
2020	Cross-Sectional	male	2.88296	2-<5yrs	35.7	12	91	15	negative	0		Absents	NO_malaria	10.9	11.91	4.16	0.04	0.1	34.2	82.2	26.2	31.9	499	43.3	14.4	11.1	9.9	5	4.19	5.92	0.82	0.92	0.06	35.2	49.7	6.9	7.7	0.5	0	0	0.06	0.5	6.82	16.4	2.7	11.8	85.5	1.3	6.487
2021	Cross-Sectional	female	4.1807	2-<5yrs	35.6	8	86	13	negative	0		Absents	NO_malaria	11.7	9.49	4.39	0.83	1.9	38.1	86.8	26.7	30.7	352	42.3	13.4	11.7	10.6	3.9	3.12	5.44	0.64	0.25	0.04	33	57.3	6.7	2.6	0.4	0	0	0.05	0.5	8.6	19.6	10	15.1	74.9	2.8	9.856
2022	Cross-Sectional	female	2.02601	2-<5yrs	35.4	9	80	14	negative	0		Absents	NO_malaria	9.8	10.18	4.56	12.49	27.4	30.4	66.7	21.5	32.2	313	47.8	20.3	9.4	9.1	2.7	2.14	6.71	0.92	0.4	0.01	21.1	65.9	9	3.9	0.1	0.01	0.1	0.02	0.2	5.38	11.8	11.1	16.8	72.1	2.3	7.199
2023	Cross-Sectional	male	2.06708	2-<5yrs	36.2	12.1	86	15	negative	0		Absents	NO_malaria	10.9	8.01	4.68	4.3	9.2	34.6	73.9	23.3	31.5	352	43.6	16.3	11.8	10	3.5	1.26	5.52	0.86	0.34	0.03	15.8	68.9	10.7	4.2	0.4	0	0	0.02	0.2	4.73	10.1	2	4.8	93.2	2.8	9.856
2024	Cross-Sectional	female	4.90075	2-<5yrs	36.3	14.4	101	16	negative	0		Absents	NO_malaria	12	8.31	4.43	0.97	2.2	36.5	82.4	27.1	32.9	285	39.6	13.2	13.5	11.5	3.5	3.93	3.65	0.61	0.08	0.04	47.3	43.9	7.3	1	0.5	0	0	0.03	0.4	5.32	12	0.7	5.3	94	2.7	7.695
2025	Cross-Sectional	male	3.26078	2-<5yrs	36.5	12.8	93	14	positive	254.5		Absents	Asymptomatic_malaria	11	7.99	4.11	0	0	33.4	81.3	26.8	32.9	260	43.4	14.7	10.8	9.9	2.6	2.76	3.94	0.7	0.57	0.02	34.5	49.3	8.8	7.1	0.3	0	0	0.02	0.3	3.12	7.6	0.5	5.8	93.7	2.8	7.28
2026	Cross-Sectional	male	2.96509	2-<5yrs	36.6	10.3	86	15	negative	0		Absents	NO_malaria	11.3	7.67	4.73	5.86	12.4	35.2	74.4	23.9	32.1	328	46.9	17.4	11.2	9.7	3.2	3.57	3.47	0.56	0.06	0.01	46.6	45.2	7.3	0.8	0.1	0.01	0.1	0.04	0.5	5.3	11.2	3	13.5	83.5	4	13.12
2027	Cross-Sectional	male	3.45243	2-<5yrs	35.8	11.4	88	15	positive	1432		Presents	Asymptomatic_malaria	10.5	7.88	4.64	2.55	5.5	33.2	71.6	22.6	31.6	406	40.9	16	9.8	9.5	3.9	3.11	3.96	0.71	0.08	0.02	39.4	50.3	9	1	0.3	0	0	0.03	0.4	3.99	8.6	1.1	9.3	89.6	0.7	2.842
2028	Cross-Sectional	male	7.21424	5-14yrs	36.5	22	120	19	positive	3236		Absents	Asymptomatic_malaria	12.4	9.2	4.57	0	0	37.7	82.5	27.1	32.9	299	45.1	15.1	11.1	10	3	5.54	2.59	0.93	0.11	0.03	60.2	28.2	10.1	1.2	0.3	0	0	0.06	0.7	16.41	35.9	5.9	9.7	84.4	1.7	5.083
2029	Cross-Sectional	male	3.42505	2-<5yrs	36.2	12	91	15	negative	0		Absents	NO_malaria	9.8	8.44	4.77	0	0	31.5	66	20.5	31.1	223	46.6	20.1	10.6	9.1	1.8	2.57	4.93	0.89	0.03	0.02	30.5	58.4	10.5	0.4	0.2	0.01	0.1	0.03	0.4	0	0	0	0	100	7.6	16.948
2030	Cross-Sectional	male	3.51266	2-<5yrs	36	14	96	16	negative	0		Absents	NO_malaria	9	10.24	3.86	5.44	14.1	28.7	74.4	23.3	31.4	233	44.2	17.1	14.9	11.3	2.7	4.81	4.2	0.83	0.38	0.02	47	41	8.1	3.7	0.2	0	0	0.09	0.9	12.04	31.2	15.5	12.1	72.4	6.8	15.844
2031	Cross-Sectional	male	5.02396	5-14yrs	36.1	27.7	133	18	positive	409.5		Absents	Asymptomatic_malaria	12.7	9.91	5.02	0	0	38.6	76.9	25.3	32.9	180	38.3	13.8	14.9	11.6	2.2	3.89	4.32	0.8	0.87	0.03	39.2	43.6	8.1	8.8	0.3	0	0	0.07	0.7	9.94	19.8	1.5	4.9	93.6	9.8	17.64
2032	Cross-Sectional	female	2.77618	2-<5yrs	35.5	12.5	89	17	negative	0		Absents	NO_malaria	9.5	12.7	5.1	9.48	18.6	29.4	57.6	18.6	32.3	525	41.1	21.5	10.6	9.6	5.3	4.62	6.65	1.24	0.14	0.05	36.3	52.4	9.8	1.1	0.4	0.01	0.1	0.04	0.3	5.1	10	3.8	14	82.2	2.7	14.175
2033	Cross-Sectional	female	3.501	2-<5yrs					positive	738		Absents	Asymptomatic_malaria	11	7.04	3.86	0.69	1.8	33.2	86	28.5	33.1	119	44.9	14.3	13.5	10.7	1.3	2.3	3.64	1.08	0	0.02	32.7	51.7	15.3	0	0.3	0	0	0.06	0.9	3.55	9.2	2.8	8.2	89	4.3	5.117
2034	Cross-Sectional	male	4.29843	2-<5yrs	36	13.2	96	16	negative	0		Absents	NO_malaria	12.2	8.08	5.03	1.25	2.5	38.1	75.7	24.3	32	523	38.4	14.2	11.1	9.9	5.3	2.59	4.51	0.65	0.28	0.05	32.1	55.8	8	3.5	0.6	0	0	0.03	0.4	6.19	12.3	1.3	8.4	90.3	0.9	4.707
2035	Cross-Sectional	female	3.80835	2-<5yrs	36.1	13.5	96	16	positive	2401.5		Absents	Asymptomatic_malaria	10.3	14.83	4.36	0	0	30.1	69	23.6	34.2	464	32.1	13.2	9.3	9.1	4.1	7.23	5.35	1.41	0.8	0.04	48.7	36.1	9.5	5.4	0.3	0	0	0.13	0.9	6.32	14.5	1.9	8.9	89.2	0.6	2.784
2036	Cross-Sectional	female	4.67351	2-<5yrs	36.3	14.3	97	16	positive	645		Absents	Asymptomatic_malaria	11.7	15.19	3.97	0	0	35.7	89.9	29.5	32.8	341	40.9	12.5	9.6	9.5	3.1	5.24	7.8	1.37	0.76	0.02	34.6	51.3	9	5	0.1	0	0	0.07	0.5	6.99	17.6	2.7	9.8	87.5	1.3	4.433
2037	Cross-Sectional	male	2.36824	2-<5yrs	36.2	10.1	81	15	negative	0		Absents	NO_malaria	9.4	10.22	4.37	6.24	14.3	30.8	70.5	21.5	30.5	513	45.4	18.1	10.1	9.7	5	4.22	4.4	1.01	0.57	0.02	41.2	43.1	9.9	5.6	0.2	0	0	0.05	0.5	4.54	10.4	5	13.5	81.5	2.9	14.877
2038	Cross-Sectional	female	3.81383	2-<5yrs	36.1	12.4	94	14	negative	0		Presents	NO_malaria	11.7	6.72	4.39	0.79	1.8	36.3	82.7	26.7	32.2	344	46	15.4	9.8	9.1	3	1.88	4.43	0.36	0.03	0.02	28	65.9	5.4	0.4	0.3	0.01	0.1	0.03	0.4	6.41	14.6	0.5	6.6	92.9	1.8	6.192
2039	Cross-Sectional	female	2.6256	2-<5yrs	35.6	12.2	87	16	negative	0		Absents	NO_malaria	10.1	8.87	4.14	1.07	2.6	32.2	77.8	24.4	31.4	509	49.4	17.5	11.5	10.4	5.3	3.18	5.04	0.53	0.08	0.04	35.8	56.8	6	0.9	0.5	0	0	0.03	0.3	4.31	10.4	1.8	9.3	88.9	2.3	11.707
2040	Cross-Sectional	female	3.89049	2-<5yrs	36.2	14.8	94	16	negative	0		Absents	NO_malaria	11.2	7.97	4.49	0.8	1.8	35.5	79.1	24.9	31.5	537	39.9	13.9	9.8	9.7	5.1	4.5	2.48	0.65	0.31	0.03	56.4	31.1	8.2	3.9	0.4	0	0	0.07	0.9	17.42	38.8	4.3	14.4	81.3	2.2	11.814
2041	Cross-Sectional	female	2.39836	2-<5yrs	36.3	11.6	84	16	positive	754		Absents	Asymptomatic_malaria	11.1	11.31	5.08	0.96	1.9	33.5	65.9	21.9	33.1	455	35.6	15.4	10	9.2	4.1	2.91	6.84	0.79	0.71	0.06	25.7	60.5	7	6.3	0.5	0	0	0.05	0.4	10.52	20.7	2.1	13.7	84.2	0.8	3.64
2042	Cross-Sectional	male	3.17591	2-<5yrs	35.6	11.3	88	16	negative	0		Absents	NO_malaria	11.2	10.61	4.45	2.71	6.1	32.2	72.4	25.2	34.8	295	38.1	14.8	10.3	9.6	2.8	2.93	6.21	1.34	0.11	0.02	27.7	58.5	12.6	1	0.2	0.01	0.1	0.03	0.3	5.56	12.5	2.3	11.9	85.8	1.9	5.605
2043	Cross-Sectional	female	4.92266	2-<5yrs	36	14	103	15	positive	753.5		Absents	Asymptomatic_malaria	10.8	9.95	4.83	5.55	11.5	35	72.5	22.4	30.9	406	42.4	16.3	11	10.1	4.4	3.25	5.63	0.69	0.35	0.03	32.7	56.6	6.9	3.5	0.3	0.01	0.1	0.03	0.3	6.81	14.1	1.6	11.7	86.7	2	8.12
2044	Cross-Sectional	male	2.86927	2-<5yrs	35.6	12.5	92	17	positive	7682		Absents	Asymptomatic_malaria	9.3	9.87	3.63	0	0	28.4	78.2	25.6	32.7	174	45.9	16	12.7	10.8	1.9	1.48	6.29	2.01	0.06	0.03	15	63.7	20.4	0.6	0.3	0.01	0.1	0.12	1.2	8.42	23.2	13.7	11.6	74.7	3.1	5.394
2045	Cross-Sectional	male	2.47228	2-<5yrs	36.7	11.8	84	16	positive	285000		Absents	Asymptomatic_malaria	9.9	13.35	3.5	1.12	3.2	30.6	87.4	28.3	32.4	219	48.2	14.9	13.3	11.5	2.5	9.98	2.36	0.99	0	0.02	74.8	17.7	7.4	0	0.1	0	0	0.18	1.3	12.67	36.2	3.2	3.7	93.1	4.8	10.512
2046	Cross-Sectional	male	3.82752	2-<5yrs	35.8	14.3	97	15	negative	0		Absents	NO_malaria	10.8	12.19	4.28	1.58	3.7	31.9	74.5	25.2	33.9	653	40.6	15.2	8.5	8.3	4.7	3.1	7.71	0.9	0.46	0.02	25.4	63.2	7.4	3.8	0.2	0	0	0.05	0.4	12.45	29.1	8.5	13.5	78	0.9	5.877
2047	Cross-Sectional	female	4.87064	2-<5yrs	36.5	16.1	109	16	negative	0		Absents	NO_malaria	9.9	8.22	4.63	7.26	15.7	32.6	70.4	21.4	30.4	357	46.6	18.9	10.3	9.5	3.3	2.14	5.33	0.56	0.16	0.03	26.1	64.8	6.8	1.9	0.4	0.05	0.6	0.05	0.6	9.07	19.6	6.4	11.6	82	2.5	8.925
2048	Cross-Sectional	male	4.6078	2-<5yrs	36.1	14	103.5	15	negative	0		Absents	NO_malaria	12.3	10.75	4.39	0.57	1.3	37.1	84.5	28	33.2	451	37.4	12.2	10.7	10	4.6	3.6	4.99	1.51	0.55	0.1	33.6	46.4	14	5.1	0.9	0	0	0.05	0.5	6.06	13.8	0.9	8.9	90.2	1	4.51
2049	Cross-Sectional	male	3.75633	2-<5yrs	37.4	12.5	92.5	15	positive	16994.5		Absents	Asymptomatic_malaria	10.4	14.77	3.95	0	0	32.3	81.8	26.3	32.2	182	39.7	13.4	12.4	10.8	2	10.43	2.7	1.57	0.03	0.04	70.6	18.3	10.6	0.2	0.3	0.01	0.1	0.16	1.1	9.72	24.6	9.1	10.9	80	2	3.64
2050	Cross-Sectional	female	3.12389	2-<5yrs	36.2	12	88	16	positive	34746.5		Absents	Asymptomatic_malaria	8.6	7.12	3.68	1.98	5.4	27.4	74.5	23.4	31.4	117	46.5	17.5	17.1	11.4	1.4	1.18	4.53	1.18	0.2	0.03	16.6	63.6	16.6	2.8	0.4	0	0	0.1	1.4	12.84	34.9	11	12.9	76.1	8.7	10.179
2051	Cross-Sectional	male	3.58111	2-<5yrs	37.5	12.5	94	15	positive	65564		Absents	Asymptomatic_malaria	9.6	7.21	3.72	0	0	28.1	75.5	25.8	34.2	180	39.7	14.6	10.8	10.1	1.9	3.92	2.68	0.51	0.08	0.02	54.3	37.2	7.1	1.1	0.3	0	0	0.04	0.6	10.19	27.4	6.4	11.4	82.2	2.2	3.96
2052	Cross-Sectional	female	3.40315	2-<5yrs	36.5	12	91	15	negative	0		Absents	NO_malaria	11.2	7.46	5.32	16.59	31.2	33.6	63.2	21.1	33.3	386	38.4	17.4	12.5	10	3.9	1.43	4.7	1.14	0.16	0.03	19.2	63	15.3	2.1	0.4	0	0	0.02	0.3	7.66	14.4	2	10.8	87.2	2.7	10.422
2053	Cross-Sectional	female	4.89802	2-<5yrs	36.8	14.2	99	16	positive	1197		Absents	Asymptomatic_malaria	11.9	11.08	5.42	3.73	6.9	35.7	65.9	22	33.3	214	34.9	15.1	12.7	10.6	2.5	5.43	4.94	0.58	0.12	0.01	49	44.6	5.2	1.1	0.1	0.01	0.1	0.06	0.5	2.38	4.4	0.6	3.2	96.2	2.2	4.708
2054	Cross-Sectional	female	4.90897	2-<5yrs	36.5	13.4	96	16	positive	542.5		Absents	Asymptomatic_malaria	11.7	10.74	4.71	1.03	2.2	33.6	71.3	24.8	34.8	70	37.4	14.9	12.1	9.9	1	4.76	4.03	0.8	1.11	0.04	44.4	37.5	7.4	10.3	0.4	0.02	0.2	0.05	0.5	6.5	13.8	1.7	12.4	85.9	11.4	7.98
2055	Cross-Sectional	male	2.21218	2-<5yrs	37.1	10	82.5	14	negative	0		Absents	NO_malaria	7.5	12.36	3.06	2.5	8.2	23.2	75.8	24.5	32.3	137	42.9	15.8	0	0	0	5.17	5.06	2.1	0	0.03	41.9	40.9	17	0	0.2	0.01	0.1	0.33	2.7	4.22	13.8	13.5	17.9	68.6	14.8	20.276
2056	Cross-Sectional	female	2.82272	2-<5yrs	36.8	11.2	84	16	positive	456.5		Absents	Asymptomatic_malaria	10.8	12.04	4.48	0.58	1.3	32.1	71.7	24.1	33.6	513	38.2	14.9	10.1	9.3	4.5	2.49	7.28	1.79	0.44	0.04	20.6	60.5	14.9	3.7	0.3	0	0	0.05	0.4	9.14	20.4	1.7	11	87.3	1.9	9.747
2057	Cross-Sectional	male	2.76249	2-<5yrs	36.4	11.3	87.5	15	negative	0		Absents	NO_malaria	10.7	7.18	4.93	14.74	29.9	34.4	69.8	21.7	31.1	285	51.6	20.9	11.8	9.7	3.1	2.51	3.25	1.34	0.07	0.01	34.9	45.3	18.7	1	0.1	0	0	0.04	0.6	4.49	9.1	0.5	8.9	90.6	2.3	6.555
2058	Cross-Sectional	female	3.83847	2-<5yrs	36.1	14	96.5	15.5	positive	10778.5		Absents	Asymptomatic_malaria	7.2	7.25	2.83	4.3	15.2	20.8	73.5	25.4	34.6	149	36.8	14	14.9	11.6	2.2	2.55	3.88	0.7	0.11	0.01	35.2	53.5	9.7	1.5	0.1	0.02	0.3	0.34	4.7	8.24	29.1	18.9	13.2	67.9	5.6	8.344
2059	Cross-Sectional	male	3.78371	2-<5yrs	36.5	15	87.5	15	negative	0		Absents	NO_malaria	10.6	8.39	4.4	4.62	10.5	33.5	76.1	24.1	31.6	465	45.4	16.5	8.8	8.6	4.1	3.51	4.09	0.61	0.16	0.02	41.9	48.7	7.3	1.9	0.2	0.01	0.1	0.04	0.5	6.95	15.8	3.5	13.8	82.7	0.5	2.325
2060	Cross-Sectional	male	4.9473	2-<5yrs	36.3	17	106	16	positive	813.5		Absents	Asymptomatic_malaria	10	15.6	4.01	4.81	12	31.1	77.6	24.9	32.2	238	42.9	15.9	10.9	9.9	2.6	3.67	10.1	1.26	0.52	0.05	23.6	64.7	8.1	3.3	0.3	0.01	0.1	0.11	0.7	18.45	46	16.1	14.4	69.5	3.9	9.282
2061	Cross-Sectional	female	2.94319	2-<5yrs	36	12	85.5	15	negative	0		Absents	NO_malaria	9.7	10.32	3.95	1.46	3.7	31.6	80	24.6	30.7	308	45.5	17	11.8	10.4	3.2	3.86	5.8	0.5	0.13	0.03	37.4	56.2	4.8	1.3	0.3	0.03	0.3	0.14	1.4	14.61	37	21.7	19.2	59.1	5.2	16.016
2062	Cross-Sectional	female	3.98357	2-<5yrs	36.7	13.6	97	15	negative	0		Presents	NO_malaria	10.9	11.62	4.22	0	0	34.3	81.3	25.8	31.8	478	45.7	15.6	9.6	9.5	4.5	3.27	7.42	0.58	0.3	0.05	28.1	63.9	5	2.6	0.4	0.01	0.1	0.04	0.3	13.29	31.5	4.3	8.7	87	0.7	3.346
2063	Cross-Sectional	female	2.74606	2-<5yrs	36.3	9.7	77	14	positive	897.5		Absents	Asymptomatic_malaria	7	12.14	3.3	14.61	44.3	23.2	70.3	21.2	30.2	389	45.8	20.5	10.3	9.4	3.4	3.35	6.25	1.36	1.16	0.02	27.5	51.5	11.2	9.6	0.2	0.09	0.7	0.57	4.7	21.62	65.5	19.5	15.7	64.8	1.6	6.224
2064	Cross-Sectional	male	3.22519	2-<5yrs	36.1	12.4	93	15	positive	143		Absents	Asymptomatic_malaria	10.7	11.4	5.15	5.76	11.2	35.8	69.5	20.8	29.9	491	50.3	20.9	15.8	10.7	5.2	4.24	5.85	0.99	0.28	0.04	37.1	51.3	8.7	2.5	0.4	0	0	0.06	0.5	12.57	24.4	8.7	13.8	77.5	3.2	15.712
2065	Cross-Sectional	male	3.83025	2-<5yrs	36.5	14.8	96	16	negative	0		Absents	NO_malaria	11.5	10.55	4.32	0.64	1.5	32.2	74.5	26.6	35.7	307	40.1	15.2	10.2	9.3	2.6	2.18	6.72	0.8	0.8	0.05	20.6	63.7	7.6	7.6	0.5	0	0	0.03	0.3	10.2	23.6	12.3	16	71.7	1.5	4.605
2066	Cross-Sectional	male	2.9514	2-<5yrs	37.2	15	96	16	positive	3057		Absents	Asymptomatic_malaria	10.3	6.65	3.97	23.1	58.2	29.1	73.3	25.9	35.4	3	38.7	14.6	0	0	0	2.81	3.09	0.68	0.06	0.01	42.2	46.5	10.2	0.9	0.2	0.06	0.9	0.02	0.3	21.68	54.6	14.2	21.3	64.5	2.3	0.069
2067	Cross-Sectional	female	4.1588	2-<5yrs	37	15	100	17	negative	0		Absents	NO_malaria	9.7	8.08	3.67	1.24	3.4	30.4	82.8	26.4	31.9	284	50.5	16.7	12.3	11	3.1	2.82	4.35	0.65	0.24	0.02	35	53.8	8	3	0.2	0.01	0.1	0.04	0.5	22.9	62.4	6.2	11.2	82.6	5.2	14.768
2068	Cross-Sectional	male	3.29911	2-<5yrs	36.7	14	85.5	15.6	positive	26642		Absents	Asymptomatic_malaria	9.5	6.99	3.88	0.23	0.6	30.7	79.1	24.5	30.9	171	42.3	15	13.5	11.3	1.8	1.93	4.13	0.73	0.18	0.02	27.6	59.1	10.4	2.6	0.3	0.01	0.1	0.08	1.1	14.43	37.2	7.9	10.5	81.6	5.4	9.234
2069	Cross-Sectional	female	3.42505	2-<5yrs	36.9	12	84	14	negative	0		Absents	NO_malaria	7.7	7.79	3.03	17.54	57.9	28.3	93.4	25.4	27.2	239	91.4	27.5	13	11.2	2.6	2.33	4.87	0.48	0.1	0.01	29.9	62.5	6.2	1.3	0.1	0.09	1.2	0.04	0.5	41.12	135.7	21.9	17.2	60.9	3.5	8.365
2070	Cross-Sectional	female	4.77481	2-<5yrs	37.1	16	103	15	positive	2843		Absents	Asymptomatic_malaria	10.8	7.4	4.57	0	0	34.9	76.4	23.6	30.9	178	41.9	15.3	12.7	10.7	1.9	1.84	4.86	0.51	0.16	0.03	24.8	65.7	6.9	2.2	0.4	0	0	0.01	0.1	12.52	27.4	4.2	9.5	86.3	2.4	4.272
2071	Cross-Sectional	male	3.26626	2-<5yrs	36	13	92	16	positive	36771.5		Absents	Asymptomatic_malaria	5.7	4.79	2.84	3.29	11.6	19.8	69.7	20.1	28.8	184	52	21.8	12.5	10.3	1.9	1.23	2.66	0.79	0.1	0.01	25.7	55.5	16.5	2.1	0.2	0.02	0.4	0.1	2.1	11.3	39.8	16.9	16.7	66.4	5.4	9.936
2072	Cross-Sectional	female	4.56947	2-<5yrs	36.5	16	105	17	positive	2619.5		Absents	Asymptomatic_malaria	10.6	8.63	4.5	0.49	1.1	32	71.1	23.6	33.1	222	40.4	17.7	12.5	10.7	2.4	2.58	4.96	0.88	0.19	0.02	29.9	57.5	10.2	2.2	0.2	0	0	0.02	0.2	13.14	29.2	7.5	16.7	75.8	4.2	9.324
2073	Cross-Sectional	male	5.00479	5-14yrs	36.3	14	95	15.4	positive	386		Presents	Asymptomatic_malaria	10.6	7.41	4.11	0.61	1.5	33.8	82.2	25.8	31.4	197	42.4	14.4	11.7	10.2	2	2.45	4.25	0.55	0.12	0.04	33.1	57.4	7.4	1.6	0.5	0.01	0.1	0.03	0.4	10.77	26.2	5.2	8.8	86	5.6	11.032
2074	Cross-Sectional	male	3.32649	2-<5yrs	37.3	13	88	18	negative	0		Presents	NO_malaria	10.5	14.54	5.15	6.02	11.7	32	62.1	20.4	32.8	195	36.9	17.9	11.3	9.2	1.6	6.92	6.07	1.12	0.37	0.06	47.7	41.7	7.7	2.5	0.4	0.01	0.1	0.09	0.6	12.57	24.4	13.2	18.6	68.2	7.6	14.82
2075	Cross-Sectional	male	6.15743	5-14yrs	36.8	12	63	16.5	negative	0		Absents	NO_malaria	10.5	9.09	3.85	1.46	3.8	30.7	79.7	27.3	34.2	211	43.5	15	11.6	10.6	2.1	2.35	4.87	0.97	0.84	0.06	25.8	53.6	10.7	9.2	0.7	0	0	0.04	0.4	11.01	28.6	10	16	74	8.3	17.513
2076	Cross-Sectional	female	3.45243	2-<5yrs	36.5	12	85	16	negative	0		Absents	NO_malaria	11.1	9.07	5.05	11.16	22.1	34.7	68.7	22	32	24	37.2	15.5	0	0	0	3.04	4.7	0.81	0.49	0.03	33.6	51.8	8.9	5.4	0.3	0.01	0.1	0.03	0.3	3.79	7.5	3.3	17.7	79	11.3	2.712
2077	Cross-Sectional	female	5.08145	5-14yrs	36.9	16	107	16	negative	0		Absents	NO_malaria	11.3	8.85	4.26	0	0	35.1	82.4	26.5	32.2	324	50.4	16.8	11.7	10.1	3.3	3.03	4.76	0.71	0.29	0.06	34.2	53.8	8	3.3	0.7	0.01	0.1	0.04	0.5	14.57	34.2	1.5	7.6	90.9	3.1	10.044
2078	Cross-Sectional	male	3.55373	2-<5yrs	36.4	12	93	15	negative	0		Absents	NO_malaria	10.8	7.28	4.26	2.04	4.8	33.7	79.1	25.4	32	231	37	13.1	9.5	10.4	2.4	2.83	3.22	0.56	0.65	0.02	38.9	44.2	7.7	8.9	0.3	0	0	0.03	0.4	5.15	12.1	3.4	10.7	85.9	5.2	12.012
2079	Cross-Sectional	male	4.74743	2-<5yrs	36.3	15	103	14	positive	32		Absents	Asymptomatic_malaria	12.1	8.7	5.34	0.16	0.3	37.6	70.4	22.7	32.2	305	36.4	14.6	10.3	9.4	2.9	2.9	4.4	0.91	0.46	0.03	33.3	50.6	10.5	5.3	0.3	0.01	0.1	0.03	0.3	4.59	8.6	0.7	7.9	91.4	1.5	4.575
2080	Cross-Sectional	female	4.58316	2-<5yrs	37.4	13	95	16.5	positive	10869		Presents	Asymptomatic_malaria	10.8	15.04	4.83	1.15	2.4	36.2	74.9	22.4	29.8	202	42.2	15.7	11.2	10.6	2.4	1.6	12.16	1.18	0.06	0.04	10.6	80.9	7.8	0.4	0.3	0.01	0.1	0.05	0.3	16.42	34	6.2	11.7	82.1	5.2	10.504
2081	Cross-Sectional	male	4.20534	2-<5yrs	36	13.5	97	15.4	negative	0		Absents	NO_malaria	10.2	7.98	4.68	2.01	4.3	33.6	71.8	21.8	30.4	324	38.2	15.2	13.9	11	3.5	1.54	4.77	0.88	0.76	0.03	19.3	59.8	11	9.5	0.4	0	0	0.02	0.3	8.75	18.7	2.1	10.1	87.8	4.2	13.608
2082	Cross-Sectional	male	4.48734	2-<5yrs	36.1	15.6	103	17	negative	0		Absents	NO_malaria	11.6	9.44	4.77	1.24	2.6	35	73.4	24.3	33.1	361	39.6	15.1	10.6	9.6	3.4	3.24	5.01	0.72	0.42	0.05	34.4	53.1	7.6	4.4	0.5	0	0	0.03	0.3	6.06	12.7	2.6	10.1	87.3	4.5	16.245
2083	Cross-Sectional	male	2.50513	2-<5yrs	36	10.3	81	15	positive	4864.5		Presents	Asymptomatic_malaria	9.5	13.24	3.34	1.63	4.9	27.4	82	28.4	34.7	332	46	15.6	8.7	9.1	2.7	3.74	7.11	2.03	0.33	0.03	28.3	53.7	15.3	2.5	0.2	0.01	0.1	0.12	0.9	7.88	23.6	5.6	12.6	81.8	2.5	8.3
2084	Cross-Sectional	female	4.67351	2-<5yrs	36.1	14.5	101	15	positive	79		Absents	Asymptomatic_malaria	11.1	10.68	4.51	0.18	0.4	33.3	73.8	24.6	33.3	290	34.4	12.8	12.8	10.6	3.1	2.8	6.73	0.97	0.15	0.03	26.2	63	9.1	1.4	0.3	0.01	0.1	0.02	0.2	5.82	12.9	1.2	6.2	92.6	5.9	17.11
2085	Cross-Sectional	female	4.83504	2-<5yrs	36	12	90	16	negative	0		Absents	NO_malaria	10.4	6.16	3.75	0	0	32.1	85.6	27.7	32.4	311	43.8	14.6	8.4	8.9	2.5	1.33	4.08	0.43	0.29	0.03	21.6	66.2	7	4.7	0.5	0.01	0.2	0.01	0.2	19.05	50.8	4.8	10.2	85	1.6	4.976
2086	Cross-Sectional	male	4.62149	2-<5yrs	36.4	13	100	14.8	negative	0		Presents	NO_malaria	10	10.46	4.24	0	0	30.4	71.7	23.6	32.9	325	37.1	14.6	9.3	9.2	2.9	2.33	6.5	0.75	0.84	0.04	22.3	62.1	7.2	8	0.4	0	0	0.03	0.3	8.61	20.3	8.1	12.1	79.8	1	3.25
2087	Cross-Sectional	female	3.67146	2-<5yrs	36.5	13	97	14.5	negative	0		Absents	NO_malaria	10	13.32	3.84	0.15	0.4	30.9	80.5	26	32.4	371	53.9	19.6	11.6	10.4	3.8	3.45	9.01	0.62	0.21	0.03	25.9	67.6	4.7	1.6	0.2	0	0	0.07	0.5	25.34	66	14	18.4	67.6	2.7	10.017
2088	Cross-Sectional	female	3.9206	2-<5yrs	36.7	14	97	14.9	negative	0		Absents	NO_malaria	9.5	8.5	3.99	4.7	11.8	31.3	78.4	23.8	30.4	430	44.6	15.9	9.4	9	3.7	2.56	5.01	0.7	0.2	0.03	30.1	58.9	8.2	2.4	0.4	0.01	0.1	0.03	0.4	9.62	24.1	5.6	10.7	83.7	1.1	4.73
2089	Cross-Sectional	male	4.07392	2-<5yrs	36.3	13	92	15	negative	0		Absents	NO_malaria	11.2	8.03	4.12	5.76	14	32.4	78.6	27.2	34.6	430	50.1	17.7	11	9.9	4.1	3.08	3.79	0.9	0.24	0.02	38.4	47.2	11.2	3	0.2	0.01	0.1	0.13	1.6	8.28	20.1	8.3	14.6	77.1	2.6	11.18
2090	Cross-Sectional	male	5.11157	5-14yrs	37.1	15	105	15	negative	0		Absents	NO_malaria	10.1	4.75	3.85	3	7.8	31.3	81.3	26.2	32.3	351	51.2	17.6	11.5	10.4	3.6	1.87	2.3	0.41	0.16	0.01	39.4	48.4	8.6	3.4	0.2	0.01	0.2	0.01	0.2	23.02	59.8	6.7	13.7	79.6	3.2	11.232
2091	Cross-Sectional	male	2.9076	2-<5yrs	36.8	12	87	17	positive	176		Absents	Asymptomatic_malaria	9	11.67	3.81	2.36	6.2	30.2	79.3	23.6	29.8	457	53.3	18.5	9.4	9.1	3.9	3.76	6.09	1.05	0.75	0.02	32.2	52.2	9	6.4	0.2	0.01	0.1	0.05	0.4	11.54	30.3	9.7	12.1	78.2	1.1	5.027
2092	Cross-Sectional	male	3.09103	2-<5yrs	36.8	12	87	16	negative	0		Absents	NO_malaria	10.4	8.97	4.07	3.5	8.6	30.9	75.9	25.6	33.7	359	45.4	16.6	9.4	9.1	3.2	2.35	6.07	0.25	0.29	0.01	26.2	67.7	2.8	3.2	0.1	0.01	0.1	0.02	0.2	4.72	11.6	0.8	8.5	90.7	1.6	5.744
2093	Cross-Sectional	female	4.74743	2-<5yrs	37.2	16	105	16.5	negative	0		Absents	NO_malaria	12.2	6.86	4.31	0	0	37.6	87.2	28.3	32.4	391	39	12.1	10	9.5	3.7	2.33	3.75	0.48	0.27	0.03	34	54.7	7	3.9	0.4	0	0	0.03	0.4	6.42	14.9	0.8	5.3	93.9	0.7	2.737
2094	Cross-Sectional	male	4.80219	2-<5yrs	36.6	15	104	14	negative	0		Absents	NO_malaria	9.4	17.85	4.15	5.85	14.1	29.3	70.6	22.7	32.1	324	43.1	18.2	9.5	9.3	2.8	2.72	13.4	1.51	0.12	0.1	15.1	75.1	8.5	0.7	0.6	0.01	0.1	0.14	0.8	23.07	55.6	17.9	16	66.1	1.2	3.888
2096	Cross-Sectional	male	3.00616	2-<5yrs	36.9	9	76	15	positive	120		Absents	Asymptomatic_malaria	10.5	5.5	4.3	7.56	17.6	33.4	77.7	24.4	31.4	279	48.1	17	12.4	10.5	2.9	2.29	2.5	0.58	0.11	0.02	41.6	45.5	10.5	2	0.4	0	0	0.02	0.4	5.59	13	1.4	7.2	91.4	6.9	19.251
2097	Cross-Sectional	male	3.05544	2-<5yrs	36.9	12	88	16	negative	0		Absents	NO_malaria	10.8	5.95	3.96	0.87	2.2	32.6	82.3	27.3	33.1	350	39.9	13.3	11	9.6	3.4	2.3	2.82	0.63	0.17	0.03	38.6	47.4	10.6	2.9	0.5	0.01	0.2	0.01	0.2	3.17	8	1	5.7	93.3	1.1	3.85
2098	Cross-Sectional	male	5.02943	5-14yrs	36.5	15	98	17	negative	0		Absents	NO_malaria	9.6	9.65	4.82	9.15	19	32	66.4	19.9	30	376	35.2	15	11.1	10.1	3.9	3.15	4.34	0.89	1.24	0.03	32.7	45	9.2	12.8	0.3	0	0	0.02	0.2	8.97	18.6	9.8	9.7	80.5	1.7	6.392
2099	Cross-Sectional	female	3.15674	2-<5yrs	37.3	12	90	15	negative	0		Absents	NO_malaria	11.5	8.39	4.58	2.56	5.6	37.6	82.1	25.1	30.6	292	44.3	14.8	16	12.4	4	2.37	5.01	0.71	0.27	0.03	28.2	59.7	8.5	3.2	0.4	0.01	0.1	0.04	0.5	8.06	17.6	1.9	10.2	87.9	4.5	13.14
2100	Cross-Sectional	male	3.44695	2-<5yrs	37.2	12	88	15	negative	0		Absents	NO_malaria	12	6.27	4.63	1.99	4.3	37.8	81.6	25.9	31.7	264	41	14.1	10.9	10	2.8	1.92	3.65	0.4	0.29	0.01	30.6	58.2	6.4	4.6	0.2	0.01	0.2	0.01	0.2	5.69	12.3	1.9	8.7	89.4	1.4	3.696
2101	Cross-Sectional	female	4.65161	2-<5yrs	37	14	98	16	negative	0		Absents	NO_malaria	11.4	8.53	4.1	0.28	0.7	34.3	83.7	27.8	33.2	363	50.3	16.3	9.7	9.3	3.3	3.6	4.18	0.64	0.08	0.03	42.2	49	7.5	0.9	0.4	0.01	0.1	0.04	0.5	6.07	14.8	1.5	7.5	91	1.6	5.808
2102	Cross-Sectional	female	4.6872	2-<5yrs	37.3	17	102	15.9	negative	0		Absents	NO_malaria	11.7	10.97	4.46	0.04	0.1	35.3	79.1	26.2	33.1	325	43.7	15.3	11.3	9.9	3.2	3.92	5.47	0.94	0.6	0.04	35.6	49.9	8.6	5.5	0.4	0.01	0.1	0.04	0.4	5.31	11.9	1.3	9.4	89.3	2.2	7.15
2103	Cross-Sectional	male	3.0883	2-<5yrs	36.1	12	87	15.5	positive	1046.5		Absents	Asymptomatic_malaria	11.6	11.08	4.92	3.29	6.7	36.6	74.4	23.6	31.7	257	45.4	17.1	13	10.6	2.8	2.58	7	0.86	0.6	0.04	23.2	63.2	7.8	5.4	0.4	0	0	0.03	0.3	6.15	12.5	1.8	10.1	88.1	3.6	9.252
2104	Cross-Sectional	male	4.10951	2-<5yrs	36.7	14	95	15.5	negative	0		Absents	NO_malaria	11.5	11.64	4.4	0.96	2.2	36.1	82	26.1	31.9	432	38.8	12.9	11.6	10.2	4.5	3.56	6.36	0.98	0.71	0.03	30.6	54.6	8.4	6.1	0.3	0	0	0.06	0.5	3.83	8.7	0.8	6.9	92.3	1.8	7.776
2105	Cross-Sectional	female	2.77892	2-<5yrs	36.2	12	90	15	negative	0		Absents	NO_malaria	11.3	5.94	4.47	1.11	2.5	36.2	81	25.3	31.2	374	47.4	15.9	9.1	8.9	3.5	2.14	2.87	0.69	0.22	0.02	36.1	48.3	11.6	3.7	0.3	0	0	0.01	0.2	7.06	15.8	1.9	9.5	88.6	0.8	2.992
2106	Cross-Sectional	female	2.76249	2-<5yrs	36.9	12.5	90	14.9	negative	0		Absents	NO_malaria	11	8.92	3.97	2.81	7.1	34.5	86.9	27.7	31.9	518	54.6	17.2	9.3	9.1	4.5	1.54	5.95	0.86	0.52	0.05	17.3	66.7	9.6	5.8	0.6	0	0	0.02	0.2	10.52	26.5	1.3	9.9	88.8	0.6	3.108
2107	Cross-Sectional	female	4.57221	2-<5yrs	36.3	14	98	15	positive	41297.5		Absents	Asymptomatic_malaria	11	8.23	4.28	1.32	3.1	34.5	80.6	25.7	31.9	170	42.3	14.4	10.9	9.8	1.6	3.46	3.98	0.53	0.23	0.03	42	48.4	6.4	2.8	0.4	0	0	0.04	0.5	4.28	10	0.7	6.8	92.5	1.2	2.04
2108	Cross-Sectional	male	3.90965	2-<5yrs	36.1	16	98	15	positive	63.5		Presents	Asymptomatic_malaria	10.3	6.38	4.37	1.61	3.7	32.6	74.6	23.6	31.6	187	36.3	13.5	10.9	10.2	2	1.61	3.82	0.82	0.11	0.02	25.2	59.9	12.9	1.7	0.3	0.01	0.2	0.01	0.2	3.36	7.7	1.2	6.5	92.3	3.6	6.732
2109	Cross-Sectional	male	4.67625	2-<5yrs	37.1	15	96	16	negative	0		Absents	NO_malaria	11	7.12	3.85	0.19	0.5	34.1	88.6	28.6	32.3	408	45.7	14.2	9.6	9.2	3.5	2.04	4.11	0.72	0.23	0.02	28.7	57.7	10.1	3.2	0.3	0	0	0.02	0.3	5.24	13.6	2.6	6.9	90.5	2.4	9.792
2110	Cross-Sectional	male	3.61123	2-<5yrs	37.1	13	90	14.9	positive	21757		Absents	Asymptomatic_malaria	9.4	9.21	4.01	0	0	31	77.3	23.4	30.3	143	41.4	15.1	14.2	10.8	1.6	3.21	4.91	1.07	0	0.02	34.9	53.3	11.6	0	0.2	0.01	0.1	0.06	0.7	8.86	22.1	1	4.8	94.2	3.6	5.148
2111	Cross-Sectional	female	4.1588	2-<5yrs	36.5	14	100	16.5	positive	18441		Absents	Asymptomatic_malaria	11	8.46	4.21	0	0	35.5	84.3	26.1	31	294	44.3	14.5	11.7	10	2.9	2.98	4.68	0.66	0.12	0.02	35.3	55.3	7.8	1.4	0.2	0.02	0.2	0.03	0.4	9.68	23	1.6	8.1	90.3	1.9	5.586
2112	Cross-Sectional	female	5.02122	5-14yrs	36.6	16	103	16.5	positive	2297		Absents	Asymptomatic_malaria	10.8	6.55	4.11	0	0	34.2	83.2	26.3	31.6	186	44.1	14.7	18.8	12.9	2.5	1.93	3.78	0.59	0.24	0.01	29.4	57.7	9	3.7	0.2	0.01	0.2	0.04	0.6	17.8	43.3	6	11.1	82.9	6.7	12.462
2114	Cross-Sectional	male	2.9295	2-<5yrs	37.1	12	86	15	negative	0		Absents	NO_malaria	12.2	8.61	4.66	0	0	36.9	79.2	26.2	33.1	257	41.2	14.3	10.1	9.4	2.4	2.05	5.59	0.66	0.28	0.03	23.8	64.9	7.7	3.3	0.3	0.01	0.1	0.03	0.3	6.85	14.7	1.1	7.4	91.5	0.9	2.313
2115	Cross-Sectional	male	4.69268	2-<5yrs	36.2	14	102	15	negative	0		Absents	NO_malaria	11.5	7.47	5.4	7.02	13	37.7	69.8	21.3	30.5	327	39.2	15.9	14.6	11.5	4.1	2.78	3.88	0.71	0.08	0.02	37.2	51.9	9.5	1.1	0.3	0	0	0.04	0.5	5.35	9.9	1.6	7.6	90.8	1.1	3.597
2116	Cross-Sectional	female	2.84189	2-<5yrs	36.3	11	80	14.9	positive	7609.5		Presents	Asymptomatic_malaria	9.6	8.72	3.39	0.1	0.3	31.5	92.9	28.3	30.5	208	46.8	13.6	14	11.8	2.5	2.82	4.77	1.06	0.05	0.02	32.3	54.7	12.2	0.6	0.2	0	0	0.03	0.3	16.81	49.6	6.3	15	78.7	1.1	2.288
2117	Cross-Sectional	female	2.72964	2-<5yrs	36.8	12	81	14.7	positive	1591.5		Absents	Asymptomatic_malaria	11.4	10.37	4.8	1.63	3.4	37	77.1	23.8	30.8	304	39.5	14.2	11.1	9.9	2.9	1.83	7.16	1.04	0.31	0.03	17.7	69	10	3	0.3	0	0	0.03	0.3	5.09	10.6	0.9	6.7	92.4	1.2	3.648
2118	Cross-Sectional	male	3.00068	2-<5yrs	36.1	11	85	14	positive	2635		Absents	Asymptomatic_malaria	8.7	11.56	2.86	1.11	3.9	26.1	91.3	30.4	33.3	487	68.2	20.6	10.2	9.7	4.2	4.95	5.92	0.62	0.05	0.02	42.8	51.2	5.4	0.4	0.2	0.02	0.2	0.1	0.9	30.23	105.7	16.5	15.9	67.6	2.6	12.662
2119	Cross-Sectional	female	3.65229	2-<5yrs	36.1	14	94	17	negative	0		Absents	NO_malaria	11.9	11.24	4.26	0.72	1.7	37	86.9	27.9	32.2	350	48.8	15.5	12.3	10.7	3.8	2.22	8	0.75	0.24	0.03	19.7	71.2	6.7	2.1	0.3	0	0	0.04	0.4	6.26	14.7	0.6	5.9	93.5	5.8	20.3
2120	Cross-Sectional	male	2.86927	2-<5yrs	36.1	12	89	16	negative	0		Presents	NO_malaria	11.2	7.11	4.23	4.27	10.1	35.3	83.5	26.5	31.7	461	45.8	15	9.5	9.6	4.5	1.58	4.79	0.59	0.13	0.02	22.2	67.4	8.3	1.8	0.3	0.02	0.3	0.03	0.4	7.83	18.5	1.8	7.7	90.5	1.7	7.837
2121	Cross-Sectional	male	2.5681	2-<5yrs	36.4	11	85	14.9	negative	0		Absents	NO_malaria	6.4	12.3	3.86	1.15	3	22.1	57.3	16.6	29	1520	41.4	22.7	7.8	8.1	11.4	4.4	5.77	1.59	0.5	0.04	35.8	46.9	12.9	4.1	0.3	0.03	0.2	0.08	0.7	5.4	14	22.6	13.8	63.6	0.4	6.08
2122	Cross-Sectional	male	3.97536	2-<5yrs	36	16	100	16.5	negative	0		Absents	NO_malaria	12.4	13.37	4.61	3.22	7	34.9	75.7	26.9	35.5	333	40.2	14.7	11.4	10.3	3.5	6.18	5.33	1.23	0.61	0.02	46.2	39.9	9.2	4.6	0.1	0.01	0.1	0.03	0.2	4.01	8.7	1.7	12.9	85.4	1.1	3.663
2123	Cross-Sectional	male	4.09309	2-<5yrs	36	14.7	97	16	positive	8879		Absents	Asymptomatic_malaria	10.1	7.65	4.21	1.13	2.7	31.9	75.8	24	31.7	295	39.9	14.6	9.5	9.4	2.7	2.38	3.96	0.8	0.48	0.03	31	51.8	10.5	6.3	0.4	0.01	0.1	0.05	0.7	3.7	8.8	0.8	8.4	90.8	1.4	4.13
2124	Cross-Sectional	female	3.02259	2-<5yrs	36.9	13	91	17.5	negative	0		Absents	NO_malaria	9.1	8.12	3.69	16.82	45.6	30	81.3	24.7	30.3	74	43.3	15	0	0	0	3.32	3.9	0.6	0.29	0.01	40.9	48	7.4	3.6	0.1	0.01	0.1	0.07	0.9	10.96	29.7	4.9	13.9	81.2	7.5	5.55
2125	Cross-Sectional	male	3.02806	2-<5yrs	37.1	14	85	17	negative	0		Absents	NO_malaria	11	6.88	4.16	0.99	2.4	33.6	80.8	26.4	32.7	332	38.3	13.1	9.6	9.3	3.1	1.81	3.94	0.61	0.49	0.03	26.3	57.3	8.9	7.1	0.4	0.02	0.3	0.03	0.4	5.2	12.5	1.6	6.3	92.1	1.3	4.316
2126	Cross-Sectional	male	2.77892	2-<5yrs	36.5	12	88	19	negative	0		Absents	NO_malaria	9.5	8.07	4.4	13.99	31.8	30.5	69.3	21.6	31.1	190	42	16.9	12	10	1.9	1.85	5.28	0.44	0.49	0.01	22.9	65.4	5.5	6.1	0.1	0	0	0.03	0.4	3.26	7.4	1.9	13.7	84.4	2.6	4.94
2127	Cross-Sectional	female	2.83641	2-<5yrs	36.4	11	81	15.5	negative	0		Absents	NO_malaria	12.7	10.34	4.82	0.33	0.7	37.9	78.6	26.3	33.5	390	40.5	14.1	9.8	9.2	3.6	2.4	6.36	0.83	0.69	0.06	23.2	61.5	8	6.7	0.6	0	0	0.04	0.4	6.17	12.8	0.9	7.4	91.7	0.8	3.12
2128	Cross-Sectional	male	3.22519	2-<5yrs	36.7	14	94	15	negative	0		Presents	NO_malaria	8.2	7.59	4.29	7.76	18.1	28.1	65.5	19.1	29.2	680	43.6	19.1	10.1	9.5	6.2	2.74	3.77	0.67	0.34	0.07	36.1	49.7	8.8	4.5	0.9	0.01	0.1	0.03	0.4	6.09	14.2	7.6	8	84.4	1.4	9.52
2129	Cross-Sectional	female	4.07392	2-<5yrs	37.1	13	91	16	negative	0		Absents	NO_malaria	11.9	10	4.49	0	0	37.2	82.9	26.5	32	658	47.7	15.7	8.6	8.7	5.6	4.04	4.24	0.97	0.69	0.06	40.4	42.4	9.7	6.9	0.6	0	0	0.06	0.6	7.99	17.8	1.3	9.1	89.6	0.5	3.29
2130	Cross-Sectional	female	4.3039	2-<5yrs	37.1	15	102	17	negative	0		Absents	NO_malaria	11.3	9.36	4.6	0.78	1.7	34.4	74.8	24.6	32.8	437	39	14.6	11	10	4.6	5.05	3.43	0.59	0.25	0.04	54	36.6	6.3	2.7	0.4	0.01	0.1	0.05	0.5	5.15	11.2	0.6	8	91.4	1.1	4.807
2131	Cross-Sectional	male	3.09103	2-<5yrs	37.1	12.7	89	16.7	negative	0		Absents	NO_malaria	10.8	7.04	4.53	4.3	9.5	35.5	78.4	23.8	30.4	45	52.2	18.5	12.9	9.1	0.5	2.33	3.62	0.85	0.22	0.02	33.1	51.4	12.1	3.1	0.3	0	0	0.04	0.6	6.02	13.3	13.7	12	74.3	5.1	2.295
2132	Cross-Sectional	male	4.54757	2-<5yrs	37.1	15	102	18	negative	0		Absents	NO_malaria	10.4	6	4.18	4.43	10.6	34	81.3	24.9	30.6	165	41.6	14.2	12.2	10.8	1.8	1.97	3.46	0.44	0.12	0.01	32.8	57.7	7.3	2	0.2	0	0	0.03	0.5	2.88	6.9	0.8	6.6	92.6	10.3	16.995
2133	Cross-Sectional	female	4.04928	2-<5yrs	36.9	12	94	14.9	negative	0		Absents	NO_malaria	10.9	7.12	4.23	1.05	2.5	35.1	83	25.8	31.1	221	54.4	18	9.5	9.7	2.2	1.98	4.55	0.52	0.05	0.02	27.8	63.9	7.3	0.7	0.3	0	0	0.02	0.3	19.04	45	7.8	15.6	76.6	3.5	7.735
2134	Cross-Sectional	male	3.07734	2-<5yrs	37.3	12	90	16	negative	0		Absents	NO_malaria	10.2	7.9	4.58	4.76	10.4	33.4	72.9	22.3	30.5	378	41.5	15.9	12	10.1	3.8	2.32	4.12	0.6	0.81	0.05	29.3	52.2	7.6	10.3	0.6	0	0	0.03	0.4	3.39	7.4	1.4	9.5	89.1	6.1	23.058
2135	Cross-Sectional	female	4.70089	2-<5yrs	36.9	14.5	103	14.6	negative	0		Absents	NO_malaria	11.9	6.73	4.93	3.54	7.2	39.2	79.5	24.1	30.4	337	36.1	12.8	10.3	10.1	3.4	1.91	3.71	0.45	0.6	0.06	28.4	55.1	6.7	8.9	0.9	0	0	0.04	0.6	4.04	8.2	1.1	5.7	93.2	3.9	13.143
2136	Cross-Sectional	female	5.29774	5-14yrs	36.8	16	101	16.5	negative	0		Absents	NO_malaria	9.9	9.29	3.61	0	0	29.3	81.2	27.4	33.8	203	49.3	17.1	11	10.4	2.1	2.13	5.94	0.48	0.71	0.03	23	63.9	5.2	7.6	0.3	0.01	0.1	0.03	0.3	6.75	18.7	1	8.8	90.2	4.3	8.729
2137	Cross-Sectional	female	2.9514	2-<5yrs	36	11.5	87.5	15.5	negative	0		Absents	NO_malaria	9.7	9.2	3.79	2.34	6.2	27.6	72.8	25.6	35.1	283	39.9	15.1	9.4	9.1	2.3	2.86	5.44	0.47	0.4	0.03	31.2	59.1	5.1	4.3	0.3	0.01	0.1	0.02	0.2	14.4	38	8.5	18.2	73.3	2.1	5.943
2138	Cross-Sectional	male	4.84326	2-<5yrs	36	15.9	103	16	negative	0		Absents	NO_malaria	10.7	5.48	4.41	1.19	2.7	34.1	77.3	24.3	31.4	257	38.9	13.8	11	10.2	2.7	1.43	2.88	0.51	0.64	0.02	26	52.6	9.3	11.7	0.4	0.01	0.2	0.01	0.2	3.57	8.1	1.5	6	92.5	2.3	5.911
2139	Cross-Sectional	female	2.59001	2-<5yrs	36	12.2	89.7	16	positive	605.5		Absents	Asymptomatic_malaria	11.4	11.57	5.61	25.46	45.4	37.6	67	20.3	30.3	265	33	14.1	13.1	11	3.5	1.66	8.89	0.7	0.29	0.03	14.3	76.8	6.1	2.5	0.3	0	0	0.03	0.3	3.98	7.1	1.3	7.9	90.8	2.7	7.155
2140	Cross-Sectional	female	4.15332	2-<5yrs	36.9	16.6	100	17	positive	55022.5		Absents	Asymptomatic_malaria	11.2	9.17	4.65	1.2	2.6	32.6	70.1	24.1	34.4	271	36.5	14.6	11.6	10.2	2.9	6.24	1.93	0.91	0.07	0.02	68.1	21	9.9	0.8	0.2	0	0	0.02	0.2	5.25	11.3	0.7	4.3	95	2	5.42
2141	Cross-Sectional	female	2.25873	2-<5yrs	37	11	71	16.7	positive	86999.5		Absents	Asymptomatic_malaria	8.6	11.62	4.47	13.63	30.5	26.2	58.6	19.2	32.8	145	38.1	19	0	0	0	2.7	5.94	2.89	0.05	0.04	23.3	51.1	24.9	0.4	0.3	0.03	0.3	0.1	0.9	5.41	12.1	0.4	7.5	92.1	8.5	12.325
2142	Cross-Sectional	male	2.0397	2-<5yrs	36.5	12	73	17	positive	108326		Absents	Asymptomatic_malaria	9.8	7.03	4.31	3.4	7.9	30.5	70.8	22.7	32.1	64	49.6	19.5	0	0	0	2.61	3.69	0.58	0.13	0.02	37.1	52.5	8.3	1.8	0.3	0.01	0.1	0.06	0.9	10.9	25.3	1.4	14.7	83.9	7.9	5.056
2143	Cross-Sectional	female	3.89596	2-<5yrs	37.1	12	89	15.5	positive	521.5		Absents	Asymptomatic_malaria	5.8	7.15	3.68	1.76	4.8	20.5	55.7	15.8	28.3	53	49.1	27.2	0	0	0	1.79	4.71	0.36	0.28	0.01	25.1	65.9	5	3.9	0.1	0	0	0.01	0.1	1.4	3.8	2.1	16.5	81.4	4.4	2.332
2144	Cross-Sectional	male	2.91307	2-<5yrs	36	12.3	92	16	positive	3651.5		Absents	Asymptomatic_malaria	7.7	7.33	2.89	0	0	24.4	84.4	26.6	31.6	127	44.5	14.5	11.3	10.1	1.2	3.34	3.16	0.78	0.05	0	45.6	43.1	10.6	0.7	0	0.01	0.1	0.13	1.8	8.96	31	11	14.7	74.3	2.2	2.794
2145	Cross-Sectional	female	3.96988	2-<5yrs	36.9	11	84	16.5	positive	103341		Absents	Asymptomatic_malaria	8.6	3.83	3.4	0.44	1.3	27	79.4	25.3	31.9	110	43.8	15.1	15.9	11.8	1.4	1.77	1.87	0.17	0.02	0	46.3	48.8	4.4	0.5	0	0	0	0.05	1.3	9.42	27.7	2.4	17.6	80	2.7	2.97
2146	Cross-Sectional	female	2.24504	2-<5yrs	37.2	11.7	83	14.9	negative	0		Absents	NO_malaria	8.1	10.05	3.53	7.34	20.8	24.8	70.3	22.9	32.7	453	53	22.4	11.4	9.8	4.2	3.36	5.04	1.43	0.21	0.01	33.5	50.1	14.2	2.1	0.1	0.02	0.2	0.12	1.2	24.46	69.3	14.8	16.9	68.3	3.1	14.043
2147	Cross-Sectional	male	2.95962	2-<5yrs	36.3	14	84	20	positive	20880		Absents	Asymptomatic_malaria	6.1	9.97	2.68	14.44	53.9	21.2	79.1	22.8	28.8	323	50.8	20.9	11.6	10	3.1	4.12	4.82	0.79	0.23	0.01	41.4	48.3	7.9	2.3	0.1	0.13	1.3	0.17	1.7	28.62	106.8	26.6	18.9	54.5	2.2	7.106
2148	Cross-Sectional	male	2.18754	2-<5yrs	36.5	11	83	15.9	negative	0		Absents	NO_malaria	8.8	7.48	3.68	11.7	31.8	28.9	78.5	23.9	30.4	496	49.1	17.7	8.4	8.6	3.9	2.28	4.06	0.95	0.17	0.02	30.4	54.3	12.7	2.3	0.3	0.02	0.3	0.08	1.1	20.83	56.6	16.6	12.2	71.2	0.7	3.472
2149	Cross-Sectional	female	3.32101	2-<5yrs	36.1	11.6	90	15.5	positive	76636		Absents	Asymptomatic_malaria	10.7	6.23	5.21	11.14	21.4	33.9	65.1	20.5	31.6	134	39.8	17.6	14.2	10.4	1.4	2.5	2.58	0.99	0.14	0.02	40.2	41.4	15.9	2.2	0.3	0	0	0.05	0.8	8.39	16.1	1.9	10.4	87.7	3.5	4.69
2150	Cross-Sectional	male	3.02806	2-<5yrs	36.9	12	92	16	positive	34637		Absents	Asymptomatic_malaria	9.8	8.82	3.92	14.89	38	30.6	78.1	25	32	210	50.6	18	11.3	10.1	2.2	5.15	2.46	1.15	0.03	0.03	58.5	27.9	13	0.3	0.3	0	0	0.03	0.3	10.78	27.5	1.7	11.9	86.4	1.3	2.73
2151	Cross-Sectional	female	3.07734	2-<5yrs	36.8	11	78	15	positive	20624		Absents	Asymptomatic_malaria	7.4	6.56	3.76	13.16	35	23.4	62.2	19.7	31.6	175	53.2	24.5	0	0	0	2.22	3.52	0.7	0.11	0.01	33.7	53.7	10.7	1.7	0.2	0	0	0.15	2.3	11.77	31.3	9.8	15.3	74.9	2.4	4.2
2152	Cross-Sectional	male	4.71732	2-<5yrs	37.1	12.7	91	15.4	positive	40		Absents	Asymptomatic_malaria	12.9	13.98	4.89	0.34	0.7	37.3	76.3	26.4	34.6	358	36.2	13.2	12.2	10.6	4	8.39	4.5	0.94	0.11	0.04	60	32.2	6.7	0.8	0.3	0.01	0.1	0.09	0.6	2.54	5.2	0.6	4.6	94.8	2.1	7.518
2153	Cross-Sectional	male	4.35044	2-<5yrs	36.5	21	101	16.5	positive	9421		Absents	Asymptomatic_malaria	11	7.67	4.18	2.46	5.9	34	81.3	26.3	32.4	392	48	16.2	11.3	10.2	4	2.56	4.02	0.98	0.1	0.01	33.4	52.4	12.8	1.3	0.1	0.01	0.1	0.03	0.4	4.97	11.9	2.4	10.2	87.4	0.6	2.352
2154	Cross-Sectional	male	4.11225	2-<5yrs	36.1	16	98	17	positive	1134		Absents	Asymptomatic_malaria	10.3	5.4	3.98	5.21	13.1	32.1	80.7	25.9	32.1	294	42.5	14.6	10.9	10.1	3	2.19	2.39	0.64	0.16	0.02	40.4	44.3	11.9	3	0.4	0.01	0.2	0.04	0.7	5.65	14.2	10.1	13.3	76.6	1.4	4.116
2155	Cross-Sectional	female	4.62149	2-<5yrs	36.1	26.3	106	17.5	negative	0		Absents	NO_malaria	10.8	5.34	4.14	0.95	2.3	33.5	80.9	26.1	32.2	282	37.2	12.7	10.2	9.9	2.9	1.93	2.85	0.42	0.12	0.02	36.1	53.4	7.9	2.2	0.4	0	0	0.02	0.4	4.35	10.5	1.2	7.5	91.3	0.9	2.538
2156	Cross-Sectional	female	4.8104	2-<5yrs	36.4	18	110	20	negative	0		Absents	NO_malaria	12.7	9.71	5.17	0.15	0.3	38.6	74.7	24.6	32.9	314	34.9	13.2	12.3	11	3.6	3.62	4.25	0.88	0.92	0.04	37.2	43.8	9.1	9.5	0.4	0.01	0.1	0.04	0.4	7.39	14.3	1.8	5.2	93	3	9.42
2157	Cross-Sectional	female	4.98015	2-<5yrs	36.2	19.8	105	15.9	negative	0		Absents	NO_malaria	11.3	6.34	4.14	0.57	1.4	33.8	81.6	27.3	33.4	269	39.8	13.4	14.5	11.5	3.4	2.53	2.88	0.82	0.08	0.03	39.9	45.4	12.9	1.3	0.5	0	0	0.03	0.5	7.25	17.5	0.3	6.6	93.1	3.8	10.222
2158	Cross-Sectional	male	2.09719	2-<5yrs	36.8	12	71	14.7	negative	0		Absents	NO_malaria	9.8	10.03	4.48	6.76	15.1	32.2	71.9	21.9	30.4	184	55.6	21.9	13.7	10.4	1.9	2.67	5.59	1.59	0.14	0.04	26.6	55.7	15.9	1.4	0.4	0.01	0.1	0.08	0.8	2.64	5.9	4.6	11.8	83.6	2.9	5.336
2159	Cross-Sectional	female	4.43806	2-<5yrs	36.1	18.2	104	16	negative	0		Absents	NO_malaria	10.6	6.19	4.22	0	0	30.8	73	25.1	34.4	267	37.2	14	10.8	10.1	2.6	1.58	3.66	0.41	0.51	0.03	25.6	59.1	6.6	8.2	0.5	0	0	0.02	0.3	2.49	5.9	0	3.3	96.7	2.7	7.209
2160	Cross-Sectional	male	4.73374	2-<5yrs	36.2	10.3	101	14.5	negative	0		Absents	NO_malaria	10.9	7.21	4.62	1.2	2.6	34.7	75.1	23.6	31.4	262	40.4	15	11.6	10.3	2.9	1.95	4.63	0.44	0.17	0.02	27	64.2	6.1	2.4	0.3	0.02	0.3	0.01	0.1	2.45	5.3	1	4.1	94.9	0.9	2.358
2161	Cross-Sectional	female	2.29158	2-<5yrs	37.2	10.7	80	14.5	negative	0		Absents	NO_malaria	10.8	17.35	4.11	1.02	2.5	33.6	81.8	26.3	32.1	258	50	16.7	13.6	11.3	2.9	6.42	8.24	1.88	0.76	0.05	37	47.5	10.8	4.4	0.3	0	0	0.07	0.4	9.62	23.4	10.4	17	72.6	3.2	8.256
2162	Cross-Sectional	male	4.65161	2-<5yrs	37.1	12.6	96	15	negative	0		Absents	NO_malaria	10.9	6.57	4.26	1.66	3.9	34.9	81.9	25.6	31.2	444	41.3	14	13.3	11.1	5.4	2.53	3.07	0.79	0.17	0.01	38.5	46.7	12	2.6	0.2	0	0	0.05	0.8	7.58	17.8	3.3	16.2	80.5	0.7	3.108
2163	Cross-Sectional	female	2.03149	2-<5yrs	36	10.1	82	16	negative	0		Absents	NO_malaria	10.8	9.82	4.08	1.3	3.2	33.6	82.4	26.5	32.1	528	40.6	13.5	8.8	8.9	4.4	3.08	5.84	0.75	0.11	0.04	31.4	59.5	7.6	1.1	0.4	0.01	0.1	0.03	0.3	5.63	13.8	1.4	10.6	88	0.7	3.696
2164	Cross-Sectional	female	3.7755	2-<5yrs	37.1	14.7	99	20	negative	0		Absents	NO_malaria	12	7.29	4.79	0.57	1.2	37.5	78.3	25.1	32	482	38.2	13.3	8	8.2	3.8	2.08	4.43	0.48	0.27	0.03	28.5	60.8	6.6	3.7	0.4	0.01	0.1	0.02	0.3	5.84	12.2	1.3	11.6	87.1	0.4	1.928
2165	Cross-Sectional	male	5.00479	5-14yrs	36.3	18.5	102	17.5	positive	10097		Absents	Asymptomatic_malaria	9.4	11.28	3.46	1.03	3	27.4	79.2	27.2	34.3	276	39.7	13.9	10.5	10	2.8	2.96	6.73	1.42	0.13	0.04	26.1	59.7	12.6	1.2	0.4	0	0	0.04	0.4	8.13	23.5	6.7	10.9	82.4	1.7	4.692
2166	Cross-Sectional	male	2.04791	2-<5yrs	37	12.9	84	16.5	positive	34259		Absents	Asymptomatic_malaria	8.1	7.28	3.4	2.34	6.9	26.9	79.1	23.8	30.1	119	53.3	18.6	13.9	11.4	1.7	2.57	3.76	0.85	0.08	0.02	35.3	51.6	11.7	1.1	0.3	0.01	0.1	0.12	1.6	18.87	55.5	5.8	10.1	84.1	5.6	6.664
2167	Cross-Sectional	female	2.41752	2-<5yrs	36.5	11.7	84	15.5	positive	3068		Absents	Asymptomatic_malaria	11.9	12.61	4.99	8.33	16.7	39	78.2	23.8	30.5	419	46.2	16.1	11.3	9.9	4.4	4.68	6.61	1.1	0.14	0.08	37.2	52.4	8.7	1.1	0.6	0	0	0.08	0.6	7.68	15.4	2.2	10.1	87.7	1.4	5.866
2168	Cross-Sectional	male	3.03354	2-<5yrs	37.1	11.7	87	15	negative	0		Absents	NO_malaria	10.3	8.15	4.22	4.59	10.9	33.5	79.4	24.4	30.7	223	46.5	16.4	13.4	11.3	2.6	2.35	4.9	0.53	0.34	0.03	28.8	60.1	6.5	4.2	0.4	0.01	0.1	0.01	0.1	3.46	8.2	2.7	7.3	90	3.9	8.697
2169	Cross-Sectional	female	2.0835	2-<5yrs	36.6	11.7	70	14.5	negative	0		Absents	NO_malaria	12	9.08	4.64	0.37	0.8	38.3	82.5	25.9	31.3	210	37.8	12.5	12.4	10.6	2.3	1.67	6.2	1	0.18	0.03	18.4	68.3	11	2	0.3	0	0	0.01	0.1	6.87	14.8	0.4	7.3	92.3	2	4.2
2170	Cross-Sectional	female	2.09993	2-<5yrs	36.6	10	80	14.7	positive	23357		Presents	Asymptomatic_malaria	9.1	8.69	3.73	4.73	12.7	27.9	74.8	24.4	32.6	390	50.6	19.5	10.5	9.6	3.6	2.6	5.08	0.65	0.34	0.02	29.9	58.5	7.5	3.9	0.2	0.01	0.1	0.06	0.7	16.37	43.9	9.2	14.4	76.4	0.8	3.12
2171	Cross-Sectional	male	4.4271	2-<5yrs	36.1	14.5	97	16	negative	0		Absents	NO_malaria	10.8	10.13	4.07	0.04	0.1	33.8	83	26.5	32	347	40.2	13.2	12.2	11	3.9	4.96	3.37	1.14	0.63	0.03	48.9	33.3	11.3	6.2	0.3	0	0	0.02	0.2	8.14	20	1.9	9.7	88.4	1.7	5.899
2172	Cross-Sectional	male	4.97194	2-<5yrs	36.6	13.9	99.5	14.2	positive	971		Absents	Asymptomatic_malaria	11.2	7.25	4.07	1.01	2.5	34.4	84.5	27.5	32.6	302	42.6	13.8	9.9	9.5	2.8	1.59	4.49	1.02	0.12	0.03	21.9	61.9	14.1	1.7	0.4	0	0	0.03	0.4	8.3	20.4	4.2	7.9	87.9	1	3.02
2174	Cross-Sectional	male	3.87406	2-<5yrs	36.7	16	95	17	positive	72		Absents	Asymptomatic_malaria	10.9	9.83	4	4.68	11.7	34.4	86	27.3	31.7	336	49.1	15.5	12	10.8	3.8	2.94	5.69	0.83	0.34	0.03	29.9	57.9	8.4	3.5	0.3	0.01	0.1	0.03	0.3	4.68	11.7	1.3	8	90.7	1.9	6.384
2175	Cross-Sectional	female	2.05886	2-<5yrs	37.2	10.7	81	15	negative	0		Absents	NO_malaria	10.7	8.31	4.98	14.14	28.4	35.3	70.9	21.5	30.3	447	46.4	18.5	10.3	9.4	4.3	1.9	4.48	0.95	0.94	0.04	22.9	53.9	11.4	11.3	0.5	0.01	0.1	0.03	0.4	9.01	18.1	1.7	9.9	88.4	0.4	1.788
2176	Cross-Sectional	male	2.48323	2-<5yrs	36.9	11.7	87	15	negative	0		Absents	NO_malaria	12.4	9.81	4.69	0.93	2	39	83.2	26.4	31.8	357	45.3	15	9.7	9.4	3.4	2.61	5.97	0.56	0.62	0.05	26.6	60.9	5.7	6.3	0.5	0.01	0.1	0.04	0.4	4.31	9.2	1.3	5.2	93.5	0.8	2.856
2177	Cross-Sectional	male	3.84394	2-<5yrs	36.5	12.6	93	14	negative	0		Absents	NO_malaria	11.4	11.15	4.12	0.04	0.1	34	82.5	27.7	33.5	430	36.9	12.9	8.1	8.4	3.3	4.64	4.7	0.9	0.84	0.07	41.6	42.2	8.1	7.5	0.6	0	0	0.09	0.8	12.48	30.3	4	11.2	84.8	0.4	1.72
2178	Cross-Sectional	female	4.98836	2-<5yrs	37.1	16	108	15	negative	0		Absents	NO_malaria	8.7	9.1	3.29	0.49	1.5	29	88.1	26.4	30	537	52.5	16.7	8.7	8.7	4.2	2.81	5.07	0.92	0.27	0.03	30.9	55.7	10.1	3	0.3	0.15	1.6	0.22	2.4	29.91	90.9	19.7	18.7	61.6	0.8	4.296
2179	Cross-Sectional	female	2.84189	2-<5yrs	36.9	12	94	14.9	negative	0		Absents	NO_malaria	8.6	7.43	3.5	2.45	7	25.7	73.4	24.6	33.5	310	49.5	18.8	8.8	9.1	2.8	2.1	4.46	0.82	0.04	0.01	28.4	60	11	0.5	0.1	0.01	0.1	0.01	0.1	13.48	38.5	1.3	10.3	88.4	0.8	2.48
2180	Cross-Sectional	male	2.13826	2-<5yrs	37.2	11.7	89	15	negative	0		Absents	NO_malaria	11.3	9.38	4.2	0	0	34.3	81.7	26.9	32.9	346	47.8	16.7	8.9	8.8	3	3.11	5.11	1.05	0.09	0.02	33.1	54.5	11.2	1	0.2	0.01	0.1	0.04	0.4	25.37	60.4	4.9	10.1	85	0.4	1.384
2181	Cross-Sectional	male	4.75017	2-<5yrs	36.8	14	98	14.6	negative	0		Absents	NO_malaria	11.5	9.39	4.71	0.89	1.9	37.1	78.8	24.4	31	358	38.7	13.6	10.9	10	3.7	5.47	2.6	0.72	0.57	0.03	58.2	27.7	7.7	6.1	0.3	0	0	0.07	0.7	5.09	10.8	1.2	12.1	86.7	1.4	5.012
2182	Cross-Sectional	male	4.16975	2-<5yrs	36.2	12.4	97	15	negative	0		Absents	NO_malaria	10.9	7.71	4.11	4.31	10.5	34.6	84.2	26.5	31.5	517	46.4	15.2	10.1	9.5	4.9	2.91	3.93	0.67	0.14	0.06	37.7	51	8.7	1.8	0.8	0	0	0.04	0.5	8.75	21.3	1.7	6.8	91.5	0.8	4.136
2183	Cross-Sectional	female	4.67899	2-<5yrs	36.6	16	107	15.9	negative	0		Absents	NO_malaria	12.5	7.88	4.65	0	0	38.9	83.7	26.9	32.1	204	38.2	12.7	15.2	11.9	2.5	3.91	3.4	0.44	0.1	0.03	49.6	43.1	5.6	1.3	0.4	0	0	0.04	0.5	5.25	11.3	1.2	8.6	90.2	7.8	15.912
2184	Cross-Sectional	male	2.25325	2-<5yrs	37.1	12.7	79	16	negative	0		Absents	NO_malaria	10.1	14.85	4.14	1.53	3.7	31.2	75.4	24.4	32.4	475	43	15.7	11.1	10.4	5.2	3.84	9.11	1.31	0.56	0.03	25.9	61.3	8.8	3.8	0.2	0	0	0.06	0.4	6.13	14.8	7.8	13.9	78.3	2.2	10.45
2185	Cross-Sectional	female	3.15674	2-<5yrs	37.2	12.3	90	15.5	positive	53504		Absents	Asymptomatic_malaria	9.2	4.57	3.34	0.16	0.5	28.6	85.6	27.5	32.2	64	43.6	13.9	17.2	13.2	0.9	1.77	2.19	0.52	0.08	0.01	38.7	47.9	11.4	1.8	0.2	0	0	0.07	1.5	8.95	26.8	1.5	12.2	86.3	3.9	2.496
2186	Cross-Sectional	male	4.4846	2-<5yrs	36.1	14.9	101	14.9	negative	0		Presents	NO_malaria	12.5	7.68	4.94	0.98	2	40.1	81.2	25.3	31.2	457	42.2	14.3	10.2	9.2	4.2	3.31	3.49	0.71	0.12	0.05	43.1	45.4	9.2	1.6	0.7	0	0	0.03	0.4	4.99	10.1	0.5	3.8	95.7	0.5	2.285
2187	Cross-Sectional	female	3.48528	2-<5yrs	37.1	10.4	87	14.5	negative	0		Absents	NO_malaria	7.7	8.49	3.39	22.27	65.7	28	82.6	22.7	27.5	269	63.9	21.3	9.6	9.2	2.5	2.84	4.71	0.87	0.05	0.02	33.5	55.5	10.2	0.6	0.2	0	0	0.03	0.4	8.85	26.1	8.1	12.3	79.6	1.4	3.766
2188	Cross-Sectional	female	3.38672	2-<5yrs	36.8	14.5	98	16.5	negative	0		Absents	NO_malaria	11.7	7.19	4.86	2.08	4.3	37.5	77.2	24.1	31.2	244	41.1	14.8	12	10.1	2.9	2.79	3.8	0.43	0.15	0.02	38.7	52.9	6	2.1	0.3	0	0	0.03	0.4	3.94	8.1	0.4	5.2	94.4	1.8	4.392
2189	Cross-Sectional	male	2.0835	2-<5yrs	37.1	9	69	14	negative	0		Absents	NO_malaria	12.3	9.41	4.92	0	0	38.4	78	25	32	351	42.4	14.9	9.8	9.2	3.3	3.2	5.17	0.87	0.14	0.03	34.1	54.9	9.2	1.5	0.3	0	0	0.03	0.3	4.87	9.9	2.4	12.5	85.1	0.6	2.106
2190	Cross-Sectional	female	2.25051	2-<5yrs	36.5	11.4	82	18	positive	4418		Absents	Asymptomatic_malaria	9.3	11.4	4.36	10.68	24.5	27.5	63.1	21.3	33.8	236	37.3	17	13	10.6	2.6	2.73	7.56	1.06	0.03	0.02	23.9	66.3	9.3	0.3	0.2	0.01	0.1	0.13	1.1	6.28	14.4	19.9	17.8	62.3	3.4	8.024
2191	Cross-Sectional	female	2.91034	2-<5yrs	36.4	13	91	17	negative	0		Absents	NO_malaria	10.4	9.92	4.36	6.27	14.4	34.8	79.8	23.9	29.9	465	46.9	16.2	9	9	4.1	3.21	5.55	0.91	0.23	0.02	32.4	55.9	9.2	2.3	0.2	0	0	0.02	0.2	12.99	29.8	1.7	7.9	90.4	0.9	4.185
2192	Cross-Sectional	male	3.52361	2-<5yrs	37.1	12.6	88	16	negative	0		Absents	NO_malaria	10.9	10.49	4.93	3.84	7.8	35.5	72	22.1	30.7	530	44	17.5	9.3	8.9	4.4	5.52	3.84	0.69	0.4	0.04	52.6	36.6	6.6	3.8	0.4	0	0	0.02	0.2	6.11	12.4	8.4	11.6	80	1.2	6.36
2193	Cross-Sectional	female	3.81656	2-<5yrs	36.5	13	94	15	negative	0		Absents	NO_malaria	11.2	11.02	4.53	2.4	5.3	37.2	82.1	24.7	30.1	376	44.9	14.9	10.8	9.5	3.3	3.56	6.38	0.8	0.2	0.08	32.3	57.9	7.3	1.8	0.7	0.01	0.1	0.04	0.4	4.48	9.9	2.5	11.5	86	6.7	25.192
2194	Cross-Sectional	male	2.58179	2-<5yrs	37.2	11.6	80	15.5	negative	0		Absents	NO_malaria	11.2	5.88	4.35	1	2.3	33.2	76.3	25.7	33.7	425	38.3	13.9	9.2	9.3	4	2.04	3.12	0.56	0.14	0.02	34.7	53.1	9.5	2.4	0.3	0.01	0.2	0.04	0.7	7.31	16.8	2.8	13.8	83.4	2.2	9.35
2195	Cross-Sectional	female	4.53936	2-<5yrs	36.2	12.7	93	15	negative	0		Absents	NO_malaria	12.4	11.17	4.74	1.04	2.2	40	84.4	26.2	31	614	40.8	13.2	12.5	10.9	6.6	5.64	4.35	0.81	0.32	0.05	50.5	38.9	7.3	2.9	0.4	0	0	0.02	0.2	5.02	10.6	1.3	7.7	91	8	49.12
2196	Cross-Sectional	female	2.36277	2-<5yrs	37.1	11.4	80	15	negative	0		Absents	NO_malaria	10.7	8.04	4.93	13.85	28.1	35.4	71.8	21.7	30.2	477	47.9	19.1	8.4	8.6	3.9	2.76	4.18	0.84	0.22	0.04	34.4	52	10.4	2.7	0.5	0	0	0.04	0.5	6.46	13.1	2.3	11.3	86.4	1.5	7.155
2197	Cross-Sectional	female	2.51061	2-<5yrs	36.8	12.9	84	16	positive	836		Absents	Asymptomatic_malaria	11.7	14.52	4.92	0.83	1.7	38.7	78.7	23.8	30.2	290	43.1	15	9.7	9.3	2.7	7.02	6.32	1.11	0.04	0.03	48.4	43.5	7.6	0.3	0.2	0	0	0.11	0.8	17.02	34.6	9.9	12	78.1	2.6	7.54
2198	Cross-Sectional	male	2.57084	2-<5yrs	36.7	13.9	79	17	negative	0		Absents	NO_malaria	12.1	12.78	4.66	0.23	0.5	38.6	82.8	26	31.3	239	40.2	13.5	12.2	11.1	2.4	6.27	5.31	1.14	0.03	0.03	49.2	41.5	8.9	0.2	0.2	0	0	0.11	0.9	7.36	15.8	1.9	14.1	84	13.9	33.221
2199	Cross-Sectional	female	2.70773	2-<5yrs	36.4	11	78	14.8	positive	4058.5		Absents	Asymptomatic_malaria	10	10.37	4.82	3.18	6.6	31.3	64.9	20.7	31.9	255	42.2	19.4	12.9	10.2	2.5	2.9	6.03	0.93	0.46	0.05	28	58.1	9	4.4	0.5	0.01	0.1	0.03	0.3	5.35	11.1	2	9.9	88.1	4.4	11.22
2200	Cross-Sectional	female	4.16701	2-<5yrs	37.1	17.7	104	16.9	negative	0		Absents	NO_malaria	11.6	7.39	4.93	21.98	44.6	38.5	78.1	23.5	30.1	285	38.5	13.6	24.2	13.6	5.1	2.52	4.08	0.58	0.19	0.02	34.1	55.2	7.8	2.6	0.3	0.01	0.1	0.03	0.4	5.47	11.1	0.3	8.5	91.2	9.2	26.22
2201	Cross-Sectional	female	2.17385	2-<5yrs	36.9	11.9	83	14.9	negative	0		Absents	NO_malaria	10.5	10.18	4.05	5.54	13.7	33.6	83	25.9	31.3	279	51.5	16.9	13.2	10.9	3.1	3.11	5.99	0.92	0.14	0.02	30.6	58.8	9	1.4	0.2	0.01	0.1	0.05	0.5	7.98	19.7	13.1	14.3	72.6	3.5	9.765
2202	Cross-Sectional	male	2.36003	2-<5yrs	37.3	12	86	15	negative	0		Absents	NO_malaria	11.1	14.55	5.51	2.2	4	36.2	65.7	20.1	30.7	405	41.4	18.6	9.1	8.5	3.3	5.06	6.99	2.46	0.01	0.03	34.8	48	16.9	0.1	0.2	0	0	0.08	0.5	3.25	5.9	2.9	8.6	88.5	1.2	4.86
2996	Cross-Sectional	male	2.74606	2-<5yrs	36	11.6	86	15	negative	0		Absents	NO_malaria	11.8	11.54	4.51	0	0	36.9	81.8	26.2	32	316	41.6	14.2	11.7	10.7	3.5	4.48	5.78	1.01	0.24	0.03	38.7	50.1	8.8	2.1	0.3	0	0	0.04	0.3	5.1	11.3	0.9	9.2	89.9	4.3	13.588
3016	Cross-Sectional	male	9.9822	5-14yrs	36.2	28	131	19	positive	141.5		Absents	Asymptomatic_malaria	11	6.24	4.05	0	0	32.5	80.2	27.2	33.8	236	38.8	13.3	11.2	10.1	2.4	1.76	3.67	0.61	0.19	0.01	28.2	58.8	9.8	3	0.2	0	0	0.02	0.3	5.27	13	1	6.2	92.8	3.3	7.788
3017	Cross-Sectional	female	8.09309	5-14yrs	36	36.8	116	17	negative	0		Absents	NO_malaria	11	6.09	3.88	1	2.6	33.6	86.6	28.4	32.7	308	42	13.4	11.3	10.4	3.3	2.24	2.94	0.46	0.43	0.02	36.7	48.3	7.6	7.1	0.3	0	0	0.02	0.3	6.13	15.8	1.1	9	89.9	2.3	7.084
3018	Cross-Sectional	male	4.94456	2-<5yrs	36	12.8	90	16	positive	6368		Absents	Asymptomatic_malaria	9	9.06	3.81	12.64	33.2	29.4	77.2	23.6	30.6	203	61.8	22.2	16.2	11.1	2.4	2.58	5.22	1.04	0.2	0.02	28.5	57.6	11.5	2.2	0.2	0	0	0.11	1.2	9.53	25	1.9	11.7	86.4	4.4	8.932
3019	Cross-Sectional	female	6.84463	5-14yrs	36.1	22	125	20	positive	9959.5		Absents	Asymptomatic_malaria	10.4	9.33	3.22	2.02	6.3	27.4	85.1	32.3	38	222	0	0	14.5	11.4	2.4	3.56	4.31	0.64	0.76	0.06	38.2	46.2	6.9	8.1	0.6	0.09	1	0.05	0.5	23.18	72	10.6	18.8	70.6	5.8	12.876
3020	Cross-Sectional	female	6.0397	5-14yrs	36.6	20.1	118	16	negative	0		Absents	NO_malaria	11.8	11.23	4.98	0.84	1.7	35.1	70.5	23.7	33.6	291	36.5	14.7	12.3	10.5	3.1	5.86	4.5	0.72	0.13	0.02	52.1	40.1	6.4	1.2	0.2	0.01	0.1	0.05	0.4	6.57	13.2	1.9	10.7	87.4	2.9	8.439
3021	Cross-Sectional	male	7.66324	5-14yrs	36.2	23.2	126	16	positive	2091		Absents	Asymptomatic_malaria	10.9	6.78	4.58	0.18	0.4	35.2	76.9	23.8	31	222	40.4	14.8	12.8	11.5	2.8	2.53	3.3	0.64	0.29	0.02	37.3	48.7	9.4	4.3	0.3	0	0	0.03	0.4	6	13.1	1.8	6.7	91.5	3	6.66
3022	Cross-Sectional	male	9.50856	5-14yrs	36.1	24.8	125	17	positive	55.5		Absents	Asymptomatic_malaria	10.8	8.33	4.03	0.04	0.1	31.9	79.2	26.8	33.9	165	41.3	14.3	11.9	11.2	1.9	2.61	3.73	0.63	1.32	0.04	31.3	44.8	7.6	15.8	0.5	0	0	0.03	0.4	4.43	11	1	9.3	89.7	9.4	15.51
3023	Cross-Sectional	male	7.80014	5-14yrs	36.2	20.7	122	16	positive	2654		Absents	Asymptomatic_malaria	11.3	6.55	4.52	1.58	3.5	36.2	80.1	25	31.2	282	36.9	13.1	12.8	11.1	3.4	2.51	3.28	0.6	0.14	0.02	38.3	50.1	9.2	2.1	0.3	0.02	0.3	0.03	0.5	9.58	21.2	1.8	7.8	90.4	4.7	13.254
3024	Cross-Sectional	male	7.85763	5-14yrs	36.7	21.7	120	17	negative	0		Absents	NO_malaria	12.2	10.32	4.92	0.59	1.2	37.7	76.6	24.8	32.4	337	36.8	13.2	12.2	10.9	3.8	5.39	3.67	0.81	0.43	0.02	52.2	35.6	7.8	4.2	0.2	0	0	0.07	0.7	4.82	9.8	1.1	6.4	92.5	5	16.85
3025	Cross-Sectional	male	7.40041	5-14yrs	36.9	20.1	114	17	positive	473.5		Presents	Asymptomatic_malaria	13.3	10.91	5.01	0	0	36.7	73.3	26.5	36.2	356	35.4	13.4	12.4	10.6	3.9	2.69	6.62	0.94	0.63	0.03	24.6	60.7	8.6	5.8	0.3	0.01	0.1	0.04	0.4	8.27	16.5	2.9	14.4	82.7	2	7.12
3026	Cross-Sectional	male	7.90691	5-14yrs	36.6	18.3	118	16	positive	18181.5		Absents	Asymptomatic_malaria	11.6	9.4	4.6	0	0	35.3	76.7	25.2	32.9	228	41.1	15	15.1	11.9	2.8	6.99	1.33	1.04	0.02	0.02	74.4	14.1	11.1	0.2	0.2	0.01	0.1	0.05	0.5	7.91	17.2	6.6	9.4	84	8.9	20.292
3027	Cross-Sectional	male	8.13415	5-14yrs	36.1	23	124	17	negative	0		Absents	NO_malaria	12.9	5.03	4.64	0.23	0.5	38.3	82.5	27.8	33.7	219	41.4	14.1	11.7	10.2	2.2	1.99	2.09	0.68	0.24	0.03	39.5	41.6	13.5	4.8	0.6	0.01	0.2	0.02	0.4	6.59	14.2	1.1	7.2	91.7	4.1	8.979
3028	Cross-Sectional	male	9.51129	5-14yrs	36.6	26.3	130	20	positive	803		Absents	Asymptomatic_malaria	11.2	5.42	4.19	0.12	0.3	33.5	80	26.7	33.4	305	37.6	13.7	11.6	10.9	3.4	1.96	2.1	0.69	0.66	0.01	36.2	38.7	12.7	12.2	0.2	0	0	0.01	0.2	5.24	12.5	1.1	9	89.9	2.8	8.54
3029	Cross-Sectional	male	7.70705	5-14yrs	36.3	18.1	119	16	positive	737.5		Absents	Asymptomatic_malaria	13	7.14	4.63	0	0	37.8	81.6	28.1	34.4	260	40.9	13.9	11.6	10.4	2.7	1.61	4.71	0.73	0.07	0.02	22.5	66	10.2	1	0.3	0.01	0.1	0.02	0.3	7.32	15.8	1.1	7.7	91.2	2.1	5.46
3030	Cross-Sectional	female	9.51403	5-14yrs	36.5	19.9	119	15	positive	119		Absents	Asymptomatic_malaria	11.4	8.45	4.51	0	0	33.2	73.6	25.3	34.3	418	38.6	14.6	9.7	9.2	3.8	2.42	5.13	0.69	0.17	0.04	28.6	60.7	8.2	2	0.5	0	0	0.02	0.2	7.08	15.7	1.4	9.3	89.3	0.8	3.344
3031	Cross-Sectional	female	7.30185	5-14yrs	37	18.1	118	16	positive	18321.5		Absents	Asymptomatic_malaria	12	7.74	4.38	0	0	36.2	82.6	27.4	33.1	72	40.7	13.3	12.1	10.5	1	4.19	2.45	1.03	0.06	0.01	54.1	31.7	13.3	0.8	0.1	0	0	0.04	0.5	0	0	0	0	100	8.2	5.904
3032	Cross-Sectional	female	9.40999	5-14yrs	36.3	24	132	18	positive	295		Absents	Asymptomatic_malaria	12	7.78	4.52	0	0	35.7	79	26.5	33.6	281	35.3	12.3	11	9.9	2.7	3.15	3.6	0.71	0.28	0.04	40.5	46.3	9.1	3.6	0.5	0	0	0.01	0.1	0	0	0	0	100	1.7	4.777
3033	Cross-Sectional	female	7.07461	5-14yrs	36.7	18	110	16	negative	0		Absents	NO_malaria	11.5	4.9	4.48	4.65	10.4	36.3	81	25.7	31.7	264	47.1	15.9	10.3	10.1	2.7	1.78	2.44	0.37	0.29	0.02	36.3	49.8	7.6	5.9	0.4	0	0	0.01	0.2	7.44	16.6	1.1	6.4	92.5	1.4	3.696
3034	Cross-Sectional	male	5.92471	5-14yrs	35.8	21.1	110	17	positive	1048		Absents	Asymptomatic_malaria	10.5	7.55	4.21	0	0	32.6	77.4	24.9	32.2	280	37.7	13.6	12.3	10.4	3	2.15	3.98	0.62	0.79	0.01	28.5	52.7	8.2	10.5	0.1	0	0	0.03	0.4	6.78	16.1	1.7	9	89.3	1.5	4.2
3035	Cross-Sectional	male	9.92197	5-14yrs	35.6	26.2	134	18	negative	0		Absents	NO_malaria	11.3	5.94	5.35	3.31	6.2	36.4	68	21.1	31	278	36.8	15.2	12.9	10.6	3.2	1.97	3.41	0.44	0.1	0.02	33.2	57.4	7.4	1.7	0.3	0	0	0.02	0.3	3.64	6.8	1.3	6.4	92.3	4.6	12.788
3036	Cross-Sectional	male	7.11567	5-14yrs	36	19.4	117	16	positive	3219.5		Absents	Asymptomatic_malaria	12.2	14.05	4.25	0	0	36.1	84.9	28.7	33.8	383	43.5	14.1	12.3	10.6	3.9	10.26	2.49	1.19	0.08	0.03	73	17.7	8.5	0.6	0.2	0	0	0.14	1	7.69	18.1	1.5	7.4	91.1	3.8	14.554
3037	Cross-Sectional	female	8.23272	5-14yrs	36.4	24.5	129	18	negative	0		Absents	NO_malaria	12	8.35	4.26	0	0	37.3	87.6	28.2	32.2	400	39.2	12.2	11.7	10.6	4.5	2.59	4.35	0.67	0.72	0.02	31.1	52.1	8	8.6	0.2	0	0	0.03	0.4	5.71	13.4	1	9.3	89.7	3	12
3038	Cross-Sectional	male	5.61533	5-14yrs	36.1	18.5	113	16	negative	0		Absents	NO_malaria	11.9	9.37	4.59	1.19	2.6	33.5	73	25.9	35.5	282	39	14.8	13.2	10.9	2.9	1.92	6.26	0.83	0.32	0.04	20.5	66.8	8.9	3.4	0.4	0	0	0.03	0.3	4.91	10.7	2.5	9.8	87.7	8.8	24.816
3039	Cross-Sectional	female	7.80014	5-14yrs	36.3	22.4	118	16	positive	70.5	Po unique	Absents	Asymptomatic_malaria	9.5	5.71	3.28	0.75	2.3	29.4	89.6	29	32.3	247	50.3	15.9	11.7	10.7	2.5	2.65	2.11	0.77	0.16	0.02	46.3	37	13.5	2.8	0.4	0.01	0.2	0.03	0.5	15.78	48.1	9.7	13.7	76.6	2.8	6.916
3040	Cross-Sectional	male	9.81246	5-14yrs	36	24.6	124	18	positive	588		Absents	Asymptomatic_malaria	10.7	8.99	4.32	10.97	25.4	29.1	67.4	24.8	36.8	257	33.9	14.3	13.4	10.7	2.8	3.5	4.04	0.81	0.55	0.09	39	44.9	9	6.1	1	0.09	1	0.05	0.6	9.29	21.5	2.4	14.9	82.7	3.2	8.224
3041	Cross-Sectional	female	8.52567	5-14yrs	36.2	20.4	122	17	negative	0		Absents	NO_malaria	12.4	5.62	4.7	0.61	1.3	38.9	82.8	26.4	31.9	232	38.4	12.7	10.6	9.8	2.4	2.2	2.78	0.35	0.27	0.02	39.1	49.5	6.2	4.8	0.4	0	0	0.02	0.4	4.98	10.6	1.4	6	92.6	1	2.32
3042	Cross-Sectional	male	9.60712	5-14yrs	36.2	24.3	128	17	positive	63		Absents	Asymptomatic_malaria	10.8	8.13	3.66	0	0	33.6	91.8	29.5	32.1	84	46.1	13.8	0	0	0	2.66	4.54	0.85	0.06	0.02	32.8	55.8	10.5	0.7	0.2	0	0	0.04	0.5	20.72	56.6	7.3	11.9	80.8	20.8	17.472
3043	Cross-Sectional	male	9.52772	5-14yrs	36.7	17	110	15	positive	669.5		Absents	Asymptomatic_malaria	11.4	8.83	4.62	0	0	33.5	72.5	24.7	34	230	37	14.3	16	12.5	2.9	5.5	2.33	0.78	0.18	0.04	62.3	26.4	8.8	2	0.5	0	0	0.05	0.6	7.35	15.9	0.8	10.7	88.5	6.2	14.26
3044	Cross-Sectional	female	9.65914	5-14yrs	36.7	20.2	118	17	positive	134		Absents	Asymptomatic_malaria	11.5	8.77	3.76	0	0	35.3	93.9	30.6	32.6	298	48	13.9	10	9.7	2.8	4.49	3.02	1.05	0.18	0.03	51.2	34.4	12	2.1	0.3	0	0	0.06	0.7	18.61	49.5	8.1	13.2	78.7	1.3	3.874
3045	Cross-Sectional	female	9.12526	5-14yrs	36.3	26.4	130	19	negative	0		Absents	NO_malaria	12.1	6.02	4.5	0	0	35.6	79.1	26.9	34	314	37	13.1	11.2	10	3.2	1.56	3.96	0.37	0.11	0.02	26	65.8	6.1	1.8	0.3	0.01	0.2	0.02	0.3	7.47	16.6	0.7	5.3	94	1.2	3.768
3046	Cross-Sectional	female	10.1574	5-14yrs	36.4	26.5	132	19	negative	0		Absents	NO_malaria	11.6	4.86	4.43	0	0	36.6	82.6	26.2	31.7	194	40.5	13.5	13.1	11	2.1	2.12	2.33	0.28	0.1	0.03	43.6	47.9	5.8	2.1	0.6	0	0	0.02	0.4	6.47	14.6	1.2	6.8	92	4.8	9.312
3047	Cross-Sectional	female	5.22382	5-14yrs	37.1	14.1	104	16	positive	6643.5		Absents	Asymptomatic_malaria	9.9	8.84	3.75	0.11	0.3	30.7	81.9	26.4	32.2	211	40.1	13.5	11.2	10.3	2.2	5.52	2.25	0.77	0.29	0.01	62.4	25.5	8.7	3.3	0.1	0.01	0.1	0.07	0.8	4.39	11.7	2.7	11.8	85.5	2.1	4.431
3048	Cross-Sectional	female	6.25599	5-14yrs	36.1	15.8	108	16	positive	143		Absents	Asymptomatic_malaria	11.2	10.16	3.95	0	0	33.4	84.6	28.4	33.5	215	45	14.6	9.4	9.3	1.8	6.31	3.19	0.62	0.02	0.02	62.1	31.4	6.1	0.2	0.2	0	0	0.08	0.8	10.9	27.6	1	11.7	87.3	1	2.15
3049	Cross-Sectional	male	8.53936	5-14yrs	36.9	30.3	135	20	negative	0		Absents	NO_malaria	9.8	5.63	4.81	17.36	36.1	32.1	66.7	20.4	30.5	200	36.9	15.6	17.6	12	2.6	0.95	3.74	0.53	0.39	0.02	16.9	66.4	9.4	6.9	0.4	0	0	0.01	0.2	4.33	9	1.8	8.9	89.3	4.8	9.6
3050	Cross-Sectional	female	7.0089	5-14yrs	35.8	19	120	17	negative	0		Absents	NO_malaria	11.7	11.55	4.66	0	0	36.5	78.3	25.1	32.1	339	40.2	14.4	10.2	9.4	3.2	4.69	6.05	0.55	0.22	0.04	40.6	52.4	4.8	1.9	0.3	0	0	0.06	0.5	11.74	25.2	1.1	7	91.9	1.7	5.763
3051	Cross-Sectional	female	7.37577	5-14yrs	36.1	18.4	116	17	positive	36961		Absents	Asymptomatic_malaria	10.7	8.98	4.38	0.21	0.5	31	70.8	24.4	34.5	182	36.1	14.3	12.3	10.2	1.8	5.88	2.8	0.25	0.03	0.02	65.5	31.2	2.8	0.3	0.2	0.01	0.1	0.1	1.1	10.73	24.5	6.3	15.9	77.8	4.7	8.554
3052	Cross-Sectional	female	8.73648	5-14yrs	36.3	25	131	17	negative	0		Absents	NO_malaria	11	5.32	4.18	0	0	33	78.9	26.3	33.3	434	38.3	13.3	10.2	9.7	4.2	1.75	2.97	0.51	0.07	0.02	32.9	55.8	9.6	1.3	0.4	0	0	0.03	0.6	6.06	14.5	1.1	11	87.9	1.9	8.246
3053	Cross-Sectional	female	8.501	5-14yrs					positive	451		Presents	Asymptomatic_malaria	13.5	8.83	5.02	0.35	0.7	38.9	77.5	26.9	34.7	554	38.3	13.6	10.7	9.9	5.6	3.33	3.98	0.68	0.78	0.06	37.7	45.1	7.7	8.8	0.7	0	0	0.04	0.5	6.38	12.7	1.6	11	87.4	1.4	7.756
3054	Cross-Sectional	female	7.65503	5-14yrs	36.2	22	126	16	positive	3949.5		Absents	Asymptomatic_malaria	10.4	9.9	3.84	0	0	29.6	77.1	27.1	35.1	271	40.3	14.4	11.4	10.3	3	6.27	2.8	0.72	0.08	0.03	63.3	28.3	7.3	0.8	0.3	0	0	0.09	0.9	6.64	17.3	10.7	11.5	77.8	2.5	6.775
3055	Cross-Sectional	male	6.987	5-14yrs	36.5	21	119	16	negative	0		Absents	NO_malaria	12.3	8.71	4.69	0.09	0.2	37.1	79.1	26.2	33.2	298	37.1	13.1	12.8	10.6	3.3	2.38	5.09	0.67	0.52	0.05	27.3	58.4	7.7	6	0.6	0	0	0.02	0.2	5.07	10.8	0.2	4.5	95.3	1.9	5.662
3056	Cross-Sectional	female	9.13621	5-14yrs	36.5	23	124	16	positive	498.5		Absents	Asymptomatic_malaria	11.9	7.64	4.28	0.25	0.6	36	84.1	27.8	33.1	377	45.8	15.2	11.2	9.9	3.7	3.09	3.63	0.56	0.33	0.03	40.5	47.5	7.3	4.3	0.4	0	0	0.03	0.4	14.55	34	4.7	11.7	83.6	1.8	6.786
3057	Cross-Sectional	male	8.38877	5-14yrs	36.3	20.5	121	16	positive	2646		Presents	Asymptomatic_malaria	9.8	6.28	3.95	0.79	2	30.4	77	24.8	32.2	243	43.8	15.7	14.6	10.7	2.5	1.98	3.57	0.58	0.12	0.03	31.6	56.8	9.2	1.9	0.5	0	0	0.01	0.2	5.57	14.1	2.5	9.7	87.8	4.8	11.664
3058	Cross-Sectional	male	6.10541	5-14yrs	36.3	17.6	112.5	16	positive	2530.5		Absents	Asymptomatic_malaria	12.3	11.38	4.59	0	0	36.5	79.5	26.8	33.7	193	42.9	14.8	12.4	11	2.2	3.12	6.94	0.97	0.24	0.11	27.4	61	8.5	2.1	1	0	0	0.06	0.5	7.34	16	1.1	8.4	90.5	4.2	8.106
3059	Cross-Sectional	male	5.68925	5-14yrs	36.7	17.5	109	16	positive	1886		Absents	Asymptomatic_malaria	11.7	7.41	4.06	0.4	1	35.3	86.9	28.8	33.1	246	43.6	13.8	13.2	10.5	2.7	2.34	4.37	0.58	0.09	0.03	31.6	59	7.8	1.2	0.4	0	0	0.03	0.4	8.28	20.4	1.6	9	89.4	2	4.92
3060	Cross-Sectional	male	7.88501	5-14yrs	36.5	24	130	17	positive	492.5		Absents	Asymptomatic_malaria	11	8.46	4.26	1.1	2.6	34.7	81.5	25.8	31.7	255	45.1	15.1	12.7	10.5	2.8	2.43	5.02	0.82	0.15	0.04	28.7	59.3	9.7	1.8	0.5	0.01	0.1	0.02	0.2	6.99	16.4	1.4	10.7	87.9	2.1	5.355
3061	Cross-Sectional	female	5.95756	5-14yrs	36.1	17.4	112.5	16	positive	10605.5		Absents	Asymptomatic_malaria	11	9.2	5.18	6.06	11.7	34.7	67	21.2	31.7	262	41.8	18.4	14.3	11.1	3.3	4.53	3.29	0.95	0.4	0.03	49.3	35.8	10.3	4.3	0.3	0	0	0.05	0.5	8.6	16.6	1.8	9.4	88.8	3.1	8.122
3062	Cross-Sectional	male	9.7796	5-14yrs	36.2	26.5	131	18	positive	1156.5		Absents	Asymptomatic_malaria	11.4	7.96	4.22	2.53	6	31.8	75.4	27	35.8	311	33.7	12.4	12.3	10.2	3.6	2.37	3.64	1.24	0.67	0.04	29.8	45.7	15.6	8.4	0.5	0.01	0.1	0.03	0.4	3.8	9	1.8	8.3	89.9	2.6	8.086
3063	Cross-Sectional	female	6.54894	5-14yrs	37	15.7	113	14.5	positive	1846.5		Absents	Asymptomatic_malaria	11.9	9.71	4.57	0.91	2	36.8	80.5	26	32.3	232	38.5	13.4	11.2	10.1	2.7	5.78	3.28	0.56	0.06	0.03	59.5	33.8	5.8	0.6	0.3	0	0	0.08	0.8	8.27	18.1	7.4	10.3	82.3	3.2	7.424
3064	Cross-Sectional	female	5.21287	5-14yrs	37.7	15	100	16.5	positive	14906		Absents	Asymptomatic_malaria	9.7	6.07	3.9	1.98	5.1	30.2	77.4	24.9	32.1	79	40.2	14.5	13.4	10.5	1.4	3.89	1.23	0.83	0.11	0.01	64	20.3	13.7	1.8	0.2	0.01	0.2	0.08	1.3	12.4	31.8	16.1	16.9	67	7.1	5.609
3065	Cross-Sectional	male	5.89459	5-14yrs	36.3	16.6	109.5	15	negative	0		Absents	NO_malaria	11.3	8.3	4.61	2.85	6.2	33.8	73.3	24.5	33.4	261	40.5	15.5	10.6	9.6	2.9	3.09	2.98	0.66	1.53	0.04	37.2	35.9	8	18.4	0.5	0	0	0.04	0.5	3.78	8.2	1.4	7.6	91	2.7	7.047
3066	Cross-Sectional	female	7.02806	5-14yrs	36	20	118.5	15	positive	2203.5		Absents	Asymptomatic_malaria	10.3	7.6	4.5	5.13	11.4	33.1	73.6	22.9	31.1	212	47.8	18.2	12.1	9.8	2.4	2.66	4.09	0.39	0.43	0.03	35	53.8	5.1	5.7	0.4	0.01	0.1	0.03	0.4	15.48	34.4	4.5	12.1	83.4	3	6.36
3067	Cross-Sectional	female	9.1718	5-14yrs	36	24.8	134	17	positive	557		Absents	Asymptomatic_malaria	11.6	7.96	4.2	0.79	1.9	35	83.3	27.6	33.1	301	39.5	13.5	13.9	11.6	3.7	2.25	4.61	0.67	0.4	0.03	28.3	57.9	8.4	5	0.4	0	0	0.03	0.4	6.43	15.3	1.4	10.6	88	2.5	7.525
3068	Cross-Sectional	male	9.44285	5-14yrs	37.1	28.4	137	19	positive	206.5		Absents	Asymptomatic_malaria	11.9	8.81	4.52	0	0	36.2	80.1	26.3	32.9	355	38.9	13.4	11.8	10.9	3.9	3.86	4.13	0.62	0.19	0.01	43.8	46.9	7	2.2	0.1	0	0	0.04	0.5	9.72	21.5	2.1	11.2	86.7	3.3	11.715
3069	Cross-Sectional	female	7.96441	5-14yrs	36.2	20	124	16	positive	106150		Absents	Asymptomatic_malaria	11.8	8.39	4.32	2.03	4.7	37.7	87.3	27.3	31.3	306	50.9	15.9	10.8	10	2.9	5.94	1.51	0.91	0.01	0.02	70.9	18	10.8	0.1	0.2	0	0	0.12	1.4	6.83	15.8	1.9	5.9	92.2	4.4	13.464
3070	Cross-Sectional	female	5.46749	5-14yrs	36.8	16.2	104	15.5	positive	855		Absents	Asymptomatic_malaria	10.5	14.25	4.56	0	0	34.3	75.2	23	30.6	346	37.5	14.1	10	9.6	3.1	3.88	8.79	1.31	0.23	0.04	27.2	61.7	9.2	1.6	0.3	0	0	0.04	0.3	8.03	17.6	4.2	13.9	81.9	3.1	10.726
3071	Cross-Sectional	male	8.22998	5-14yrs	37.2	23	124	17	negative	0		Absents	NO_malaria	11.7	6.17	4.72	2.21	4.7	38	80.5	24.8	30.8	267	39	13.4	9.8	9.8	2.7	2.82	2.49	0.8	0.04	0.02	45.7	40.4	13	0.6	0.3	0	0	0.02	0.3	3.4	7.2	0.9	3.6	95.5	2.1	5.607
3072	Cross-Sectional	female	5.48665	5-14yrs	37.3	16	106	16	positive	4178		Absents	Asymptomatic_malaria	12.1	7.53	4.94	0.19	0.4	39.2	79.4	24.5	30.9	382	33.9	11.9	9.4	9.1	3.3	2.65	4.13	0.6	0.12	0.03	35.2	54.8	8	1.6	0.4	0	0	0.03	0.4	9.34	18.9	2	8	90	0.9	3.438
3073	Cross-Sectional	male	9.416	5-14yrs					positive	6136.5		Absents	Asymptomatic_malaria	11.8	8.32	4.63	0	0	36	77.8	25.5	32.8	179	40.9	14.6	11.6	10.6	1.9	6.98	0.79	0.53	0	0.02	83.9	9.5	6.4	0	0.2	0	0	0.06	0.7	7.55	16.3	1.4	11.2	87.4	4.2	7.518
3074	Cross-Sectional	male	8.6872	5-14yrs	36.5	29	133.4	17	positive	8243.5		Absents	Asymptomatic_malaria	13.4	6	4.8	0	0	39	81.3	27.9	34.4	177	39.8	13.6	16.1	12.1	2.1	1.89	2.99	1.08	0.02	0.02	31.6	49.8	18	0.3	0.3	0	0	0.05	0.8	7.44	15.5	2	8	90	6.7	11.859
3075	Cross-Sectional	male	7.27995	5-14yrs	36.3	18.5	115	15	positive	3024.5		Absents	Asymptomatic_malaria	8.8	9.51	3.69	1.4	3.8	28.4	77	23.8	31	377	47.1	18.4	9.3	9.3	3.2	3.77	3.32	2.27	0.12	0.03	39.6	34.9	23.9	1.3	0.3	0.02	0.2	0.16	1.7	23.99	65	20.7	13	66.3	2	7.54
3076	Cross-Sectional	male	6.95414	5-14yrs	36.4	20	117.4	18	positive	72		Absents	Asymptomatic_malaria	11.4	6.26	4.8	0	0	36.9	76.9	23.8	30.9	285	43.6	15.8	11	9.8	2.7	1.35	4.29	0.53	0.07	0.02	21.6	68.5	8.5	1.1	0.3	0	0	0.02	0.3	4.8	10	0.3	5.4	94.3	4	11.4
3077	Cross-Sectional	male	9.19644	5-14yrs	36.1	23	132	17	positive	735		Absents	Asymptomatic_malaria	11.7	6.51	5.67	3.23	5.7	39.5	69.7	20.6	29.6	313	35.2	14.3	12.2	10.4	3.6	2.75	2.99	0.34	0.41	0.02	42.3	45.9	5.2	6.3	0.3	0	0	0.02	0.3	3.86	6.8	1.2	5.5	93.3	2.9	9.077
3078	Cross-Sectional	female	6.02601	5-14yrs	36.4	18	110	16	positive	71		Absents	Asymptomatic_malaria	11.2	12.77	4.37	0	0	35.5	81.2	25.6	31.5	488	43.5	14.7	8.3	8.5	3.7	5.69	5.98	1.01	0.07	0.02	44.6	46.8	7.9	0.5	0.2	0	0	0.08	0.6	5.33	12.2	2.1	9.7	88.2	0.8	3.904
3079	Cross-Sectional	female	7.85216	5-14yrs	36.2	23	126	17	positive	103.5		Absents	Asymptomatic_malaria	9.1	6.34	3.54	1.13	3.2	28.9	81.6	25.7	31.5	378	44	14.8	9.1	9.2	3.3	2.1	3.31	0.66	0.27	0	33.1	52.2	10.4	4.3	0	0.01	0.2	0.04	0.6	13.45	38	5.8	10.8	83.4	1.1	4.158
3080	Cross-Sectional	male	8.56947	5-14yrs	36.2	23	124.5	18	positive	743		Absents	Asymptomatic_malaria	11.6	8.36	4.11	0	0	35.2	85.6	28.2	33	315	42.8	13.8	12.3	10.6	3.4	3.01	4.19	0.7	0.44	0.02	36	50.1	8.4	5.3	0.2	0	0	0.03	0.4	8.71	21.2	2.3	12	85.7	1.3	4.095
3081	Cross-Sectional	male	6.8282	5-14yrs	36.4	27	110	11	positive	1825.5		Absents	Asymptomatic_malaria	9.3	6.39	4.45	2.04	4.6	31	69.7	20.9	30	337	44.8	18.1	11.8	10.3	3.5	3.02	2.55	0.67	0.13	0.02	47.3	39.9	10.5	2	0.3	0	0	0.02	0.3	17.44	39.2	10	13.4	76.6	1.7	5.729
3082	Cross-Sectional	male	5.81246	5-14yrs	36.8	19	109	14.9	positive	32		Presents	Asymptomatic_malaria	10.8	10.96	5.19	1.6	3.1	35.5	68.4	20.8	30.4	300	34.1	14.3	10.3	9.3	2.8	5.64	4.44	0.73	0.13	0.02	51.4	40.5	6.7	1.2	0.2	0	0	0.06	0.5	10.9	21	9.2	13	77.8	1.4	4.2
3083	Cross-Sectional	male	8.56947	5-14yrs	36.3	25	125	17	positive	477.5		Absents	Asymptomatic_malaria	12	6.17	4.56	0	0	37	81.1	26.3	32.4	310	38.5	13.1	9.5	9.4	2.9	2.33	3.15	0.56	0.09	0.04	37.7	51.1	9.1	1.5	0.6	0.01	0.2	0.02	0.3	9.03	19.8	1.5	7.7	90.8	1.4	4.34
3084	Cross-Sectional	male	6.31622	5-14yrs	36.5	17	106	17	positive	2447.5		Absents	Asymptomatic_malaria	12	9.8	4.57	1.05	2.3	36.8	80.5	26.3	32.6	398	40.7	14	10.1	9.5	3.7	3.89	4.68	0.65	0.52	0.06	39.7	47.8	6.6	5.3	0.6	0	0	0.04	0.4	5.8	12.7	2.5	9	88.5	1.2	4.776
3085	Cross-Sectional	female	5.31964	5-14yrs	37.1	15.6	131	17	negative	0		Absents	NO_malaria	10.8	6.69	4.53	23.69	52.3	33.5	74	23.8	32.2	265	35.8	13.8	0	0	0	1.98	3.44	0.51	0.74	0.02	29.6	51.4	7.6	11.1	0.3	0.02	0.3	0.02	0.3	4.12	9.1	2.6	8.8	88.6	5.5	14.575
3086	Cross-Sectional	female	6.9295	5-14yrs	36.8	19	118	15.5	positive	51603		Absents	Asymptomatic_malaria	10	7.37	5.1	4.28	8.4	33.4	65.5	19.6	29.9	266	39.9	17.4	10.1	9.2	2.4	2.98	3.24	0.92	0.21	0.02	40.4	44	12.5	2.8	0.3	0	0	0.02	0.3	13.11	25.7	3.8	13.1	83.1	1.5	3.99
3087	Cross-Sectional	male	9.8809	5-14yrs	36.1	27	130	19	positive	160698		Absents	Asymptomatic_malaria	11.4	9.02	4.44	0.39	0.9	36.3	81.8	25.7	31.4	118	49.1	16.6	16.6	12.5	1.4	6.56	1.6	0.83	0.01	0.02	72.8	17.7	9.2	0.1	0.2	0.01	0.1	0.09	1	6.75	15.2	1.6	10.4	88	14.4	16.992
3088	Cross-Sectional	female	7.85216	5-14yrs	36.8	23	124	17	negative	0		Absents	NO_malaria	11.9	6.61	4.59	0	0	34.3	74.7	25.9	34.7	295	36.1	13.4	11.3	10.1	3	2.54	3.52	0.47	0.05	0.03	38.3	53.3	7.1	0.8	0.5	0	0	0.02	0.3	7.76	16.9	1.5	9.1	89.4	3.1	9.145
3089	Cross-Sectional	male	9.38535	5-14yrs	36.4	24	128	17	positive	1529		Absents	Asymptomatic_malaria	11.1	7.8	4.69	0.75	1.6	35.1	74.8	23.7	31.6	209	41.5	15.5	14	11.3	2.4	2.09	4.76	0.78	0.14	0.03	26.8	61	10	1.8	0.4	0	0	0.02	0.3	8.35	17.8	2.3	9.5	88.2	6.5	13.585
3090	Cross-Sectional	female	5.45106	5-14yrs	36.5	15.7	103	15.5	positive	1683		Absents	Asymptomatic_malaria	10.3	7.82	3.69	0	0	31.7	85.9	27.9	32.5	422	51.9	17.2	9.1	9.2	3.7	2.17	4.74	0.78	0.1	0.03	27.7	60.6	10	1.3	0.4	0	0	0.04	0.5	12.44	33.7	4.9	9.6	85.5	0.9	3.798
3091	Cross-Sectional	male	8.58316	5-14yrs	36.8	21	120	17	positive	20024.5		Absents	Asymptomatic_malaria	11.1	6.54	3.89	0	0	33.5	86.1	28.5	33.1	199	37.3	11.9	12.2	10.7	2.2	1.69	3.83	0.86	0.14	0.02	25.9	58.6	13.1	2.1	0.3	0.01	0.2	0.03	0.5	10.43	26.8	3.7	7	89.3	1.9	3.781
3092	Cross-Sectional	female	10.089	5-14yrs	36.7	24	132	20	positive	389		Absents	Asymptomatic_malaria	13.2	7.27	4.45	0	0	39.8	89.4	29.7	33.2	336	42.5	12.9	12.1	10.5	3.5	3.58	2.96	0.62	0.09	0.02	49.3	40.7	8.5	1.2	0.3	0	0	0.03	0.4	6.41	14.4	1.3	8	90.7	1.5	5.04
3093	Cross-Sectional	male	7.97536	5-14yrs	36.7	22	120	18.5	positive	8661.5		Absents	Asymptomatic_malaria	10.1	8.01	3.92	0.7	1.8	32.4	82.7	25.8	31.2	473	53.2	17.9	9.5	9.7	4.4	5.22	1.91	0.74	0.11	0.03	65.2	23.8	9.2	1.4	0.4	0	0	0.07	0.9	17.13	43.7	7.7	12.5	79.8	2.6	12.298
3094	Cross-Sectional	female	5.48939	5-14yrs	37.3	15	109	14.9	negative	0		Absents	NO_malaria	9.5	4.94	3.93	3.06	7.8	26.8	68.2	24.2	35.4	1	38.7	15.9	0	0	0	1.07	3.48	0.37	0.01	0.01	21.7	70.4	7.5	0.2	0.2	0.01	0.2	0.08	1.6	4.4	11.2	2.2	8.3	89.5	16	0.16
3095	Cross-Sectional	male	10.0589	5-14yrs	36.9	23	129	16	positive	477.5		Absents	Asymptomatic_malaria	10.8	7.21	4.12	0	0	30.7	74.5	26.2	35.2	312	43.6	16.1	10.3	9.8	3	2.26	3.86	0.67	0.39	0.03	31.4	53.5	9.3	5.4	0.4	0.01	0.1	0.03	0.4	9.23	22.4	6.1	9.9	84	2.7	8.424
3096	Cross-Sectional	female	8.39425	5-14yrs	36.5	23	122	19	negative	0		Absents	NO_malaria	9.5	5.15	3.67	0.11	0.3	30.6	83.4	25.9	31	324	39.5	13	10.8	9.9	3.2	2.28	2.28	0.49	0.08	0.02	44.2	44.3	9.5	1.6	0.4	0	0	0.02	0.4	7.63	20.8	5.7	10.5	83.8	1.2	3.888
3097	Cross-Sectional	male	5.69199	5-14yrs	36.8	22	115.5	15.5	negative	0		Absents	NO_malaria	11.8	6.19	4.54	0	0	36.1	79.5	26	32.7	354	47.1	16.4	11.3	10.1	3.7	1.78	3.41	0.44	0.5	0.06	28.7	55.1	7.1	8.1	1	0	0	0.02	0.3	4.04	8.9	1.5	5.4	93.1	1.7	6.018
3098	Cross-Sectional	female	5.30048	5-14yrs	36.1	19	115	17	negative	0		Presents	NO_malaria	11.1	5.99	3.77	2.75	7.3	32.1	85.1	29.4	34.6	464	55.1	18	11.9	10.2	4.6	1.66	3.78	0.45	0.08	0.02	27.8	63.1	7.5	1.3	0.3	0.01	0.2	0	0	10.56	28	6.2	15.8	78	2	9.28
3099	Cross-Sectional	male	8.89254	5-14yrs	36.2	27	134	23	negative	0		Absents	NO_malaria	11.1	5.16	4.26	0	0	32	75.1	26.1	34.7	59	36.4	13.6	0	0	0	1.46	2.69	0.85	0.13	0.03	28.3	52.1	16.5	2.5	0.6	0	0	0.03	0.6	4.98	11.7	1.8	11.7	86.5	14.9	8.791
3100	Cross-Sectional	male	5.38261	5-14yrs	36.2	17	110	16	negative	0		Absents	NO_malaria	11.2	7.88	4.18	0	0	33.6	80.4	26.8	33.3	437	42.1	14.5	9.4	9.1	3.8	1.78	4.54	0.66	0.85	0.05	22.6	57.6	8.4	10.8	0.6	0.01	0.1	0.02	0.3	12.21	29.2	5.3	13.2	81.5	0.9	3.933
3101	Cross-Sectional	female	5.76865	5-14yrs	37.3	15	111	15	negative	0		Absents	NO_malaria	11.1	7.94	4.32	0.95	2.2	34.3	79.4	25.7	32.4	290	42.3	14.6	11.1	9.9	2.9	2.57	4.09	0.84	0.4	0.04	32.4	51.5	10.6	5	0.5	0	0	0.02	0.3	6.31	14.6	1	5.2	93.8	1.9	5.51
3102	Cross-Sectional	male	6.55441	5-14yrs	36.1	21	113	19	negative	0		Absents	NO_malaria	11.6	8.11	4.34	4.12	9.5	35.2	81.1	26.7	33	304	45.3	15.1	10.6	9.8	3.1	2.86	4.33	0.63	0.25	0.04	35.2	53.4	7.8	3.1	0.5	0.01	0.1	0.03	0.4	9.9	22.8	1.1	10.8	88.1	1.1	3.344
3103	Cross-Sectional	female	8.61875	5-14yrs	36.5	22	138	19	negative	0		Absents	NO_malaria	13.3	5.12	4.65	0	0	39.1	84.1	28.6	34	403	37.1	12.2	8.7	8.8	3.4	1.79	2.85	0.39	0.05	0.04	34.9	55.7	7.6	1	0.8	0	0	0.02	0.4	4.56	9.8	1	5.3	93.7	1.9	7.657
3104	Cross-Sectional	female	7.18686	5-14yrs	37.5	18	116	16	positive	107983		Absents	Asymptomatic_malaria	7.9	6.72	3.16	4.42	14	27.8	88	25	28.4	121	57.3	18.2	15.3	12.6	1.6	4.3	1.69	0.72	0	0.01	64.1	25.1	10.7	0	0.1	0.02	0.3	0.17	2.5	20.26	64.1	19.5	16.7	63.8	8.9	10.769
3105	Cross-Sectional	male	9.38262	5-14yrs	36.9	23	124	18	positive	72		Absents	Asymptomatic_malaria	11.4	8.27	3.99	0	0	34	85.2	28.6	33.5	359	41.9	13.5	10.2	9.6	3.3	1.52	5.7	0.8	0.22	0.03	18.3	68.9	9.7	2.7	0.4	0.01	0.1	0.02	0.2	7.14	17.9	2.5	11.5	86	0.9	3.231
3106	Cross-Sectional	male	8.27105	5-14yrs	36.7	18	113	15.5	positive	183.5		Absents	Asymptomatic_malaria	10.9	6.29	4.72	0.47	1	35.2	74.6	23.1	31	236	37.3	13.9	11.5	10.2	2.4	2.41	2.8	0.64	0.4	0.04	38.3	44.5	10.2	6.4	0.6	0.01	0.2	0.02	0.3	9.72	20.6	7.1	10.9	82	2.3	5.428
3107	Cross-Sectional	female	8.61054	5-14yrs	37.2	23	123	17	positive	948		Absents	Asymptomatic_malaria	12	4.09	4.97	0	0	38	76.5	24.1	31.6	248	34.6	12.7	11.1	10.5	2.6	1.64	2.01	0.31	0.1	0.03	40.2	49.1	7.6	2.4	0.7	0	0	0.01	0.2	7.85	15.8	0.6	4.2	95.2	4	9.92
3108	Cross-Sectional	male	5.86174	5-14yrs	36.9	15	106	13.9	negative	0		Absents	NO_malaria	9.9	7.24	4.08	0.28	0.7	30.9	75.7	24.3	32	413	44.8	16.3	10.7	9.7	3.9	2.7	3.01	0.52	0.96	0.05	37.2	41.6	7.2	13.3	0.7	0.01	0.1	0.02	0.3	6.98	17.1	6.2	11.6	82.2	0.9	3.717
3109	Cross-Sectional	male	7.55373	5-14yrs	36.8	18.5	113	18	positive	530.5		Absents	Asymptomatic_malaria	11.5	6.95	4.1	0.65	1.6	35.4	86.3	28	32.5	47	43.4	13.8	18.4	12.5	0.8	3.23	2.35	0.56	0.79	0.02	46.4	33.8	8.1	11.4	0.3	0	0	0.03	0.4	4.47	10.9	2.6	8.2	89.2	13.5	6.345
3110	Cross-Sectional	female	8.78303	5-14yrs	36	21	119	15	positive	14081.5		Absents	Asymptomatic_malaria	10.7	4.96	4.19	0	0	30.5	72.8	25.5	35.1	185	39.4	15	13.7	11.1	2.2	1.57	2.68	0.52	0.16	0.03	31.7	54	10.5	3.2	0.6	0.01	0.2	0.03	0.6	4.78	11.4	1.6	12.3	86.1	3.4	6.29
3111	Cross-Sectional	female	8.65161	5-14yrs	37.3	18	114	16	positive	7062		Absents	Asymptomatic_malaria	10.3	4.28	4.18	1.12	2.7	32.9	78.7	24.6	31.3	287	40.9	14.3	11.8	10.5	3.2	1.15	2.62	0.44	0.06	0.01	26.9	61.2	10.3	1.4	0.2	0.01	0.2	0.01	0.2	6.19	14.8	0.4	5.6	94	3.5	10.045
3112	Cross-Sectional	male	9.86174	5-14yrs	37	26	131	17	positive	528.5		Absents	Asymptomatic_malaria	11.3	7.7	4.76	0.47	1	33.3	70	23.7	33.9	314	36.2	14.5	10.1	9.5	2.9	2.62	4.12	0.64	0.28	0.04	34.1	53.5	8.3	3.6	0.5	0	0	0.03	0.4	5.14	10.8	0.9	9	90.1	1.6	5.024
3113	Cross-Sectional	female	9.50856	5-14yrs	36.8	20	119	17	positive	1791.5		Absents	Asymptomatic_malaria	11.7	7.27	4.34	0	0	35.7	82.3	27	32.8	293	41	13.8	11.2	10.4	3.1	2.43	4.05	0.72	0.06	0.01	33.5	55.7	9.9	0.8	0.1	0.01	0.1	0.03	0.4	10.63	24.5	1.4	10.9	87.7	2.3	6.739
3114	Cross-Sectional	female	6.28063	5-14yrs	37	19	113	16	negative	0		Absents	NO_malaria	12	9.02	4.66	0	0	35.3	75.8	25.8	34	431	41.2	15.3	10.1	9.6	4.2	2.33	4.68	0.95	1.02	0.04	25.9	51.9	10.5	11.3	0.4	0	0	0.02	0.2	8.39	18	0.8	6.7	92.5	1.7	7.327
3115	Cross-Sectional	male	6.56263	5-14yrs	36.9	18	110	16.5	negative	0		Absents	NO_malaria	11.2	15.59	4.28	10.14	23.7	30.5	71.3	26.2	36.7	439	38.8	15.4	12.4	10.6	4.8	4.54	8.31	1.09	1.58	0.07	29.2	53.3	7	10.1	0.4	0.22	1.4	0.09	0.6	29.36	68.6	17.2	21.4	61.4	3.4	14.926
3116	Cross-Sectional	male	5.70294	5-14yrs	36.7	18	114	15	negative	0		Absents	NO_malaria	11.2	8.53	4.13	1.48	3.6	32.7	79.2	27.1	34.3	371	49.2	17	10.3	10	3.8	3.3	3.68	1.13	0.38	0.04	38.7	43.1	13.2	4.5	0.5	0	0	0.04	0.5	6.03	14.6	1	10.5	88.5	1.1	4.081
3117	Cross-Sectional	male	8.79398	5-14yrs	36	28	129	19	negative	0		Presents	NO_malaria	12.7	6.35	4.68	1.12	2.4	37.9	81	27.1	33.5	363	38.8	13.3	12.2	10.6	4.1	2.55	3.17	0.41	0.17	0.05	40.1	49.9	6.5	2.7	0.8	0	0	0.01	0.2	4.21	9	0.9	4.9	94.2	1.4	5.082
3118	Cross-Sectional	male	5.48665	5-14yrs	36.1	17	108	14.9	positive	14183		Presents	Asymptomatic_malaria	10.1	7.72	4.13	5.32	12.9	30	72.6	24.5	33.7	151	46.8	18.4	12.8	10.6	1.6	2.39	3.55	1.32	0.45	0.01	31	46	17.1	5.8	0.1	0	0	0.08	1	13.92	33.7	7.9	12.1	80	4	6.04
3119	Cross-Sectional	female	6.98152	5-14yrs	37	17	113	14.5	positive	464.5		Absents	Asymptomatic_malaria	10	9.23	3.29	0.85	2.6	28.5	86.6	30.4	35.1	468	46.5	15.6	12.4	11	5.2	2.5	5.43	0.67	0.59	0.04	27.1	58.8	7.3	6.4	0.4	0.01	0.1	0.03	0.3	25.79	78.4	10.2	11.9	77.9	0.9	4.212
3120	Cross-Sectional	male	6.04791	5-14yrs	37.1	17	109	16	negative	0		Absents	NO_malaria	12.5	9.34	4.77	1.24	2.6	36.2	75.9	26.2	34.5	256	43.5	15.9	9.4	8.9	2.3	3.17	4.88	0.53	0.73	0.03	34	52.2	5.7	7.8	0.3	0.01	0.1	0.04	0.4	5.77	12.1	1.5	9.1	89.4	0.6	1.536
3121	Cross-Sectional	male	9.42916	5-14yrs	37.3	28	133	19	positive	47.5		Presents	Asymptomatic_malaria	10.8	5.75	4.05	1.53	3.8	34	84	26.7	31.8	177	45.2	14.8	16.2	12.3	2.2	1.4	3.4	0.66	0.28	0.01	24.3	59.1	11.5	4.9	0.2	0.01	0.2	0.02	0.3	8.1	20	6.7	11.8	81.5	6.7	11.859
3122	Cross-Sectional	male	6.66667	5-14yrs	36.1	19	112	16	negative	0		Absents	NO_malaria	11.4	5.76	4.49	3.23	7.2	35.3	78.6	25.4	32.3	303	37.5	13.2	12.3	10.6	3.3	1.72	3.38	0.38	0.25	0.03	29.9	58.7	6.6	4.3	0.5	0	0	0.03	0.5	3.05	6.8	2	9.9	88.1	3.6	10.908
3123	Cross-Sectional	female	5.76318	5-14yrs	36.4	19	110	18	negative	0		Absents	NO_malaria	11	10.32	3.92	0	0	35.7	91.1	28.1	30.8	508	49.9	15.2	11.8	10.4	5.3	4.48	4.36	0.89	0.48	0.11	43.4	42.2	8.6	4.7	1.1	0	0	0.09	0.9	21.36	54.5	8.3	15.3	76.4	2.5	12.7
3124	Cross-Sectional	female	6.20397	5-14yrs	37.1	19	118	16	negative	0		Absents	NO_malaria	12.2	9.77	4.4	0.39	0.9	37.1	84.3	27.7	32.9	413	42.2	13.7	11.6	10.6	4.7	5.3	3.51	0.78	0.16	0.02	54.3	35.9	8	1.6	0.2	0	0	0.03	0.3	6.29	14.3	1.5	9.8	88.7	2.5	10.325
3125	Cross-Sectional	male	8.80767	5-14yrs	37.1	24	124	19	negative	0		Absents	NO_malaria	11.3	6.69	4.08	1.18	2.9	34.2	83.8	27.7	33	283	43.8	14.4	13.7	11	3.2	2.06	3.69	0.52	0.4	0.02	30.7	55.2	7.8	6	0.3	0	0	0.03	0.4	5.55	13.6	1.5	10	88.5	3.4	9.622
3126	Cross-Sectional	male	7.70705	5-14yrs	36.9	19	119	15	positive	64		Absents	Asymptomatic_malaria	10.9	6.74	4.18	0	0	33	78.9	26.1	33	259	41	14.4	12.7	10.8	2.9	1.76	4.08	0.79	0.09	0.02	26.2	60.5	11.7	1.3	0.3	0	0	0.04	0.6	15.42	36.9	6.2	12.8	81	3.1	8.029
3127	Cross-Sectional	female	7.72621	5-14yrs	36.1	21	118	16.5	positive	579		Absents	Asymptomatic_malaria	12.5	7.93	4.09	0	0	36.3	88.8	30.6	34.4	208	40	12.5	15.2	12.3	2.6	2.71	4.33	0.84	0.04	0.01	34.2	54.6	10.6	0.5	0.1	0.01	0.1	0.03	0.4	13.13	32.1	1.9	10.2	87.9	3.2	6.656
3128	Cross-Sectional	female	5.45654	5-14yrs	37.1	15	111	16	negative	0		Absents	NO_malaria	11.5	10.7	4.53	1.54	3.4	36.2	79.9	25.4	31.8	576	43.4	14.9	10.2	9.4	5.2	2.57	6.79	0.86	0.42	0.06	24	63.5	8	3.9	0.6	0.01	0.1	0.06	0.6	22.2	49	9.2	13.3	77.5	1.6	9.216
3129	Cross-Sectional	male	6.58179	5-14yrs	36.6	15	105	15	positive	1253.5		Absents	Asymptomatic_malaria	13.5	10.66	4.82	0.77	1.6	41.3	85.7	28	32.7	329	41.6	13.4	12.8	10.8	3.7	4.08	4.74	1.18	0.61	0.05	38.2	44.5	11.1	5.7	0.5	0	0	0.05	0.5	8	16.6	1.8	11.5	86.7	1.3	4.277
3130	Cross-Sectional	male	6.94593	5-14yrs	36.1	17	110	17	positive	3203		Absents	Asymptomatic_malaria	9.8	7.73	3.6	0.46	1.3	30.5	84.7	27.2	32.1	305	43.1	14	11	10.3	3.1	2.22	3.54	1.29	0.65	0.03	28.7	45.8	16.7	8.4	0.4	0.03	0.4	0.04	0.5	10.76	29.9	8.6	13.2	78.2	1	3.05
3131	Cross-Sectional	female	5.45106	5-14yrs	37.1	14	101	15.5	negative	0		Absents	NO_malaria	11.3	7.48	4.22	3.5	8.3	35.5	84.1	26.8	31.8	286	43.3	14.1	9.7	9.8	2.8	3.12	3.38	0.74	0.22	0.02	41.7	45.2	9.9	2.9	0.3	0.02	0.3	0.03	0.4	7.3	17.3	0.5	5.5	94	0.9	2.574
3132	Cross-Sectional	male	8.4271	5-14yrs	36.2	19	119	14.9	positive	676.5		Absents	Asymptomatic_malaria	11.7	6.66	4.48	0.44	1	35	78.1	26.1	33.4	304	39.7	14.1	12.6	10.4	3.2	2.7	2.57	0.8	0.56	0.03	40.5	38.6	12	8.4	0.5	0	0	0.05	0.8	8.33	18.6	0.8	8.9	90.3	4.4	13.376
3133	Cross-Sectional	female	6.85832	5-14yrs	36	21	116	16	positive	6733.5		Presents	Asymptomatic_malaria	10.3	5.6	3.39	0	0	32.4	95.6	30.4	31.8	223	45.5	13.5	10.6	10.2	2.2	1.88	2.85	0.71	0.14	0.02	33.5	50.9	12.7	2.5	0.4	0	0	0.04	0.7	11.42	33.7	5.7	14.6	79.7	3.1	6.913
3134	Cross-Sectional	male	5.44011	5-14yrs	37.1	19	111	14.8	positive	2115		Absents	Asymptomatic_malaria	11.1	7.07	4.4	1.05	2.4	35	79.5	25.2	31.7	371	38.5	13.4	13.8	11.3	4.2	2.43	3.58	0.69	0.35	0.02	34.3	50.6	9.8	5	0.3	0	0	0.05	0.7	5.98	13.6	2.2	11.6	86.2	6.4	23.744
3135	Cross-Sectional	female	8.10951	5-14yrs	36.4	25	126	16	negative	0		Absents	NO_malaria	10.9	7.73	4.07	0	0	33.2	81.6	26.8	32.8	207	44.4	15.1	14	11.8	2.3	3.32	2.95	0.58	0.83	0.05	43	38.2	7.5	10.7	0.6	0	0	0.05	0.6	18.23	44.8	4.1	13.1	82.8	8.1	16.767
3136	Cross-Sectional	male	6.57906	5-14yrs	37.1	18	116	15.9	positive	12778		Absents	Asymptomatic_malaria	10.6	6.27	3.84	0	0	31.1	81	27.6	34.1	157	40.2	13.7	11.2	10.5	1.7	2.31	2.76	0.81	0.37	0.02	36.9	44	12.9	5.9	0.3	0.01	0.2	0.02	0.3	5.03	13.1	1.4	8	90.6	4.6	7.222
3137	Cross-Sectional	female	8.10404	5-14yrs	36.4	20	119.5	16.5	positive	31622.5		Absents	Asymptomatic_malaria	9.2	6.17	3.65	0.62	1.7	30.8	84.4	25.2	29.9	194	50.2	16.1	12.5	10.9	2.2	1.82	3.45	0.64	0.23	0.03	29.5	55.9	10.4	3.7	0.5	0	0	0.07	1.1	15.66	42.9	5	13.5	81.5	6.4	12.416
3138	Cross-Sectional	male	5.25394	5-14yrs	36.5	17	108	17	positive	25810.5		Presents	Asymptomatic_malaria	6.6	5.83	2.35	0.65	2.8	22.6	96.2	28.1	29.2	203	69	20.1	12.7	10.9	2.1	2.03	2.97	0.79	0.03	0.01	34.8	50.9	13.6	0.5	0.2	0.05	0.9	0.12	2.1	26.23	111.6	18	15.4	66.6	5.1	10.353
3139	Cross-Sectional	female	8.0794	5-14yrs	37.3	20	118	18	positive	1226.5		Presents	Asymptomatic_malaria	12.1	5.32	4.55	0	0	35.1	77.1	26.6	34.5	379	38	13.6	11.5	10.4	4	1.87	2.83	0.58	0.02	0.02	35.1	53.2	10.9	0.4	0.4	0	0	0.02	0.4	8.83	19.4	0.8	8.7	90.5	2.5	9.475
3140	Cross-Sectional	male	9.65914	5-14yrs	36.7	19	114	18	positive	1890		Absents	Asymptomatic_malaria	8.6	6.95	4.18	9.36	22.4	29.6	70.8	20.6	29.1	403	48.9	19.3	13.4	11.1	4.6	3.55	2.11	0.91	0.36	0.02	51	30.4	13.1	5.2	0.3	0.01	0.1	0.05	0.7	21.32	51	9.3	13.7	77	3.6	14.508
3141	Cross-Sectional	female	10.2642	5-14yrs	36	28	136	19	positive	1850.5		Absents	Asymptomatic_malaria	10.9	5.61	4.12	0	0	33.3	80.8	26.5	32.7	221	39.4	13.5	15.6	12.2	2.8	1.84	3.08	0.41	0.25	0.03	32.8	54.9	7.3	4.5	0.5	0	0	0.02	0.4	9.27	22.5	1.6	10.2	88.2	2.8	6.188
3142	Cross-Sectional	female	9.83984	5-14yrs	37.1	28	134	18	negative	0		Absents	NO_malaria	12.6	6.85	4.86	0	0	39.7	81.7	25.9	31.7	427	38.6	13	12.3	10.5	4.6	1.97	3.93	0.43	0.49	0.03	28.7	57.4	6.3	7.2	0.4	0	0	0.03	0.4	5.69	11.7	0.1	2.9	97	0.9	3.843
3143	Cross-Sectional	male	6.66119	5-14yrs	36.9	21	120	15.5	negative	0		Absents	NO_malaria	12.7	8.63	5.18	0.2	0.4	36.8	71	24.5	34.5	317	37.7	15	16.2	11.8	3.8	1.55	4.79	0.71	1.55	0.03	18	55.5	8.2	18	0.3	0.02	0.2	0.06	0.7	7.46	14.4	1.6	11.6	86.8	3.9	12.363
3144	Cross-Sectional	male	6.25051	5-14yrs	37	21	113	19	negative	0		Absents	NO_malaria	11	10.67	3.66	1.68	4.6	32.3	88.3	30.1	34.1	397	48.2	14.9	9.6	9.5	3.9	4.68	4.47	0.88	0.55	0.09	43.9	41.9	8.2	5.2	0.8	0.01	0.1	0.05	0.5	3.59	9.8	1.7	10.3	88	0.5	1.985
3145	Cross-Sectional	female	8.65982	5-14yrs	37.2	19.8	117	16.8	positive	906.5		Absents	Asymptomatic_malaria	11.4	8.08	4.18	0	0	33.9	81.1	27.3	33.6	192	43	14.8	12.2	10.4	2	2.4	4.45	0.87	0.32	0.04	29.6	55.1	10.8	4	0.5	0	0	0.04	0.5	7.9	18.9	1.3	9.3	89.4	4.3	8.256
3146	Cross-Sectional	male	5.66188	5-14yrs	36.8	16	101.5	16	positive	1093.5		Absents	Asymptomatic_malaria	11.2	11.22	4.48	0	0	35	78.1	25	32	316	41.3	14.6	10.3	9.6	3	5.36	4.29	0.99	0.54	0.04	47.8	38.2	8.8	4.8	0.4	0	0	0.08	0.7	9.59	21.4	3.5	15.1	81.4	1.1	3.476
3147	Cross-Sectional	male	8.78303	5-14yrs	36.7	27	128	17	positive	13967.5		Absents	Asymptomatic_malaria	10.5	8.08	3.77	0	0	33.5	88.9	27.9	31.3	238	42.7	13.2	16.1	12.1	2.9	2.74	4.14	0.93	0.26	0.01	34	51.2	11.5	3.2	0.1	0.01	0.1	0.07	0.9	10.67	28.3	1.4	11.2	87.4	3.3	7.854
3148	Cross-Sectional	male	9.6783	5-14yrs	36.1	25	129	18	positive	948.5		Absents	Asymptomatic_malaria	12.1	9.54	4.05	0	0	36.4	89.9	29.9	33.2	252	36	11	10.5	9.9	2.5	2.56	4.98	0.99	0.96	0.05	26.8	52.2	10.4	10.1	0.5	0.01	0.1	0.05	0.5	8.14	20.1	2.3	8.7	89	2	5.04
3149	Cross-Sectional	male	7.56468	5-14yrs	36	17	114	16.4	negative	0		Absents	NO_malaria	11.1	7.65	4.84	9.77	20.2	35.6	73.6	22.9	31.2	406	37.7	14.1	10.7	9.9	4	3.22	3.54	0.38	0.44	0.07	42	46.3	5	5.8	0.9	0	0	0.03	0.4	3.39	7	1.6	6.6	91.8	2	8.12
3150	Cross-Sectional	female	9.41547	5-14yrs	36.4	42	155	22	positive	103		Absents	Asymptomatic_malaria	11.1	6.58	5.08	8.38	16.5	36.1	71.1	21.9	30.7	196	43.7	17.2	14.4	10.8	2.1	2.24	3.42	0.81	0.08	0.03	34	52	12.3	1.2	0.5	0.01	0.2	0.02	0.3	8.84	17.4	6.1	10.7	83.2	5.5	10.78
3151	Cross-Sectional	female	6.68036	5-14yrs	36.8	20	112	16.4	positive	1093.5		Presents	Asymptomatic_malaria	11.1	8.04	4.29	0.25	0.6	35.8	83.4	25.9	31	287	47.1	15.7	11.5	10.3	2.9	1.92	4.17	0.68	1.19	0.08	23.8	51.9	8.5	14.8	1	0.01	0.1	0.02	0.2	6.95	16.2	3.1	10.9	86	1.9	5.453
3152	Cross-Sectional	female	5.9384	5-14yrs	36.8	17	109	14.9	negative	0		Absents	NO_malaria	11.8	4.8	4.87	1.02	2.1	38.2	78.4	24.2	30.9	381	39.8	14	9.9	9.5	3.7	1.93	1.85	0.57	0.4	0.05	40.3	38.5	11.9	8.3	1	0	0	0.04	0.8	5.45	11.2	0.7	5.9	93.4	2.1	8.001
3153	Cross-Sectional	male	5.61807	5-14yrs	36	15	103	16	negative	0		Absents	NO_malaria	9.7	7.97	3.99	2.59	6.5	31.5	78.9	24.3	30.8	558	61.7	21.6	8.7	9	4.5	3.54	3.42	0.78	0.2	0.03	44.4	42.9	9.8	2.5	0.4	0.02	0.3	0.12	1.5	20.75	52	14.7	18.1	67.2	3.1	17.298
3154	Cross-Sectional	male	5.60164	5-14yrs	37.1	19	114	17	negative	0		Absents	NO_malaria	11.4	10.89	4.65	3.67	7.9	36.4	78.3	24.5	31.3	319	41.3	14.6	10.1	9.9	3.3	4.38	5.21	0.94	0.32	0.04	40.3	47.8	8.6	2.9	0.4	0.01	0.1	0.06	0.6	4.98	10.7	1.4	8.8	89.8	2.4	7.656
3155	Cross-Sectional	male	7.69336	5-14yrs	36.5	18	118	16.5	positive	4880.5		Presents	Asymptomatic_malaria	10.1	6.1	4	0.52	1.3	30.1	75.3	25.3	33.6	298	38.1	14	10	9.7	2.9	2.04	2.65	0.79	0.6	0.02	33.5	43.4	13	9.8	0.3	0	0	0.04	0.7	4.84	12.1	1.1	6.3	92.6	2.8	8.344
3156	Cross-Sectional	female	6.48049	5-14yrs	36.8	16	110	15	positive	183		Absents	Asymptomatic_malaria	10.7	7.4	4.25	0.21	0.5	35.6	83.8	25.2	30.1	247	45.1	14.8	12.9	11.1	2.8	1.96	4.37	0.67	0.34	0.06	26.4	59.1	9.1	4.6	0.8	0	0	0.02	0.3	6.21	14.6	0.7	7.5	91.8	4.4	10.868
3157	Cross-Sectional	male	6.97057	5-14yrs	36.8	19	113	17.5	positive	38267		Absents	Asymptomatic_malaria	10.9	11.78	4.41	0.83	1.9	32.2	73	24.7	33.9	220	41.9	15.9	17.5	12	2.6	8.04	3.02	0.6	0.11	0.01	68.3	25.6	5.1	0.9	0.1	0	0	0.15	1.3	7.36	16.7	2.1	10.3	87.6	9.1	20.02
3158	Cross-Sectional	male	7.23066	5-14yrs	36.4	22	121	17	negative	0		Absents	NO_malaria	10.8	6.89	4.6	5.38	11.7	35.2	76.5	23.5	30.7	352	41.8	15.2	10.6	10.4	3.8	2.93	3.26	0.61	0.06	0.03	42.5	47.3	8.9	0.9	0.4	0	0	0.02	0.3	2.76	6	0.3	3.6	96.1	3.5	12.32
3159	Cross-Sectional	female	9.61533	5-14yrs	36.4	21.8	124	18	positive	873.5	Pf+Pm	Absents	Asymptomatic_malaria	12.1	8.6	4.62	0	0	39.2	84.8	26.2	30.9	180	42.8	13.8	13.1	11.1	2	3.16	4.11	1.22	0.09	0.02	36.8	47.8	14.2	1	0.2	0	0	0.05	0.6	9.79	21.2	6.9	13	80.1	8.5	15.3
3160	Cross-Sectional	male	5.69747	5-14yrs	36.2	13	101	15	positive	3061		Absents	Asymptomatic_malaria	10.3	6.43	3.87	2.28	5.9	30.3	78.3	26.6	34	190	41.9	14.7	11.8	10.4	1.9	1.4	4.38	0.44	0.2	0.01	21.8	68.1	6.8	3.1	0.2	0.01	0.2	0.02	0.3	6.58	17	2.1	8	89.9	5	9.5
3161	Cross-Sectional	male	7.58385	5-14yrs	36.8	21.7	120	17	positive	2248		Absents	Asymptomatic_malaria	12.8	7.39	4.61	0	0	36	78.1	27.8	35.6	228	36.6	13.6	11.8	10.2	2.3	2.2	3.91	1.07	0.16	0.05	29.7	52.9	14.5	2.2	0.7	0.01	0.1	0.02	0.3	7.79	16.9	2.4	12.1	85.5	5.3	12.084
3162	Cross-Sectional	male	10.1629	5-14yrs	36.9	29.4	138	18	positive	128		Absents	Asymptomatic_malaria	10.4	4.19	4.79	9.72	20.3	35.8	74.7	21.7	29.1	187	39.4	14.6	13.8	11.4	2.3	1.23	2.47	0.43	0.05	0.01	29.4	58.9	10.3	1.2	0.2	0	0	0.01	0.2	5.36	11.2	1	7.2	91.8	5.7	10.659
3163	Cross-Sectional	male	5.859	5-14yrs	36.4	19.7	115	16	positive	16199.5		Absents	Asymptomatic_malaria	11.6	8.49	4.01	0	0	34.6	86.3	28.9	33.5	194	39.8	12.8	16.7	12.5	2.5	3.29	3.46	1.15	0.54	0.05	38.7	40.8	13.5	6.4	0.6	0	0	0.02	0.2	5.01	12.5	2.3	9.4	88.3	7	13.58
3164	Cross-Sectional	female	8.20808	5-14yrs	36.1	21	121	16.5	positive	254		Absents	Asymptomatic_malaria	9.5	6.24	3.62	0.03	0.1	30.2	83.4	26.2	31.5	263	42.5	14.1	10.3	9.7	2.5	2.4	2.83	0.68	0.31	0.02	38.4	45.4	10.9	5	0.3	0	0	0.04	0.6	9.05	25	1.4	11.9	86.7	1.8	4.734
3165	Cross-Sectional	female	9.71663	5-14yrs	36	21	120	19	negative	0		Absents	NO_malaria	12.2	6.16	4.83	0.33	0.7	37.3	77.2	25.3	32.7	181	36.4	13	12.2	10.3	1.9	1.4	2.45	1.26	1.03	0.02	22.7	39.8	20.5	16.7	0.3	0	0	0.08	1.3	7.82	16.2	2.8	12.2	85	2.4	4.344
3166	Cross-Sectional	female	7.71526	5-14yrs	36.3	17.2	112.5	16	positive	302		Absents	Asymptomatic_malaria	11.6	7.27	4.03	0	0	34.6	85.9	28.8	33.5	314	42.2	13.4	11.6	10.4	3.3	2.32	4.06	0.52	0.33	0.04	31.9	55.8	7.2	4.5	0.6	0	0	0.02	0.3	6.45	16	0.9	4.9	94.2	1.7	5.338
3167	Cross-Sectional	female	7.31006	5-14yrs	36.1	22	125	16.9	negative	0		Absents	NO_malaria	12.5	5.83	4.6	0.13	0.3	37.2	80.9	27.2	33.6	250	36.1	12.6	14.1	11.8	3.1	1.6	3.59	0.4	0.21	0.03	27.4	61.6	6.9	3.6	0.5	0	0	0.01	0.2	3.08	6.7	0.2	2.4	97.4	4.6	11.5
3168	Cross-Sectional	male	8.14237	5-14yrs	37.1	19	119	16.7	negative	0		Absents	NO_malaria	11.3	6.68	4.53	1.35	3	35	77.3	24.9	32.3	287	39.7	14.5	12.3	10.3	3	2.31	3.54	0.7	0.11	0.02	34.6	53	10.5	1.6	0.3	0	0	0.02	0.3	9.38	20.7	2.5	10.4	87.1	3.1	8.897
3169	Cross-Sectional	female	5.16085	5-14yrs	36.1	15	102	17.5	negative	0		Absents	NO_malaria	11.6	9.58	4.22	0.71	1.7	33.2	78.7	27.5	34.9	377	35.1	12.4	10.9	9.8	3.8	3.78	4.46	1.08	0.21	0.05	39.4	46.6	11.3	2.2	0.5	0	0	0.03	0.3	6.29	14.9	0.6	6.8	92.6	1.6	6.032
3170	Cross-Sectional	male	5.7577	5-14yrs	37.2	20	115	18	positive	2613.5		Absents	Asymptomatic_malaria	10.3	7.81	4.66	1.11	2.4	32.7	70.2	22.1	31.5	255	37.9	15.2	11.7	10.6	2.7	2.7	3.83	0.92	0.35	0.01	34.6	49	11.8	4.5	0.1	0.01	0.1	0.03	0.4	4.85	10.4	1.9	9.5	88.6	2.7	6.885
3171	Cross-Sectional	male	8.50103	5-14yrs	37.3	25	121	18.5	positive	454		Absents	Asymptomatic_malaria	9.8	8.18	4.05	13.77	34	28.1	69.4	24.2	34.9	169	47.1	19.3	12.6	10	1.9	4.88	2.72	0.47	0.09	0.02	59.7	33.3	5.7	1.1	0.2	0.02	0.2	0.05	0.6	15.92	39.3	12.8	16.6	70.6	2.9	4.901
3172	Cross-Sectional	female	8.47091	5-14yrs	36.5	21	120	17.5	positive	10471.5		Presents	Asymptomatic_malaria	11.8	7.54	4.56	1.96	4.3	34	74.6	25.9	34.7	350	36.3	13.6	11.4	10.1	3.6	2.36	4.48	0.5	0.15	0.05	31.3	59.4	6.6	2	0.7	0	0	0.02	0.3	5.75	12.6	0.7	9.4	89.9	1.3	4.55
3173	Cross-Sectional	male	7.21697	5-14yrs	36.1	22	125	17.5	negative	0		Absents	NO_malaria	11.2	6.1	3.91	0.97	2.5	33.5	85.7	28.6	33.4	351	43.8	14.3	12.3	10.7	3.9	3.65	2.11	0.24	0.07	0.03	59.9	34.6	3.9	1.1	0.5	0	0	0.03	0.5	5.55	14.2	0.3	3.4	96.3	1.8	6.318
3174	Cross-Sectional	male	5.31143	5-14yrs	36.9	16.6	110	16.5	positive	2731.5		Presents	Asymptomatic_malaria	10.8	8.32	3.63	0.68	1.9	32.6	89.8	29.8	33.1	222	47.2	14.3	15.2	11.7	2.7	3.32	4.07	0.81	0.08	0.04	39.9	48.9	9.7	1	0.5	0.01	0.1	0.07	0.8	6.24	17.2	0.7	8.5	90.8	1.7	3.774
3175	Cross-Sectional	female	6.49966	5-14yrs	36.4	13	96	15.8	positive	985		Absents	Asymptomatic_malaria	11.9	7.34	4.49	0.98	2.2	36	80.2	26.5	33.1	234	39.3	13.4	14.4	11.2	2.8	3.1	3.14	0.95	0.13	0.02	42.2	42.8	12.9	1.8	0.3	0	0	0.04	0.5	4.98	11.1	1.7	8.5	89.8	1.5	3.51
3176	Cross-Sectional	male	6.38193	5-14yrs	36.7	19	114	16	negative	0		Absents	NO_malaria	12.7	7.92	5.26	0.68	1.3	40.7	77.4	24.1	31.2	264	38	13.4	12.6	11.3	3.3	4.55	2.65	0.6	0.1	0.02	57.3	33.5	7.6	1.3	0.3	0	0	0.03	0.4	5.21	9.9	0.3	4.9	94.8	3.4	8.976
3177	Cross-Sectional	female	6.14647	5-14yrs	36.4	15.7	99.5	14.5	positive	513	Pf+Po	Presents	Asymptomatic_malaria	9.3	10.02	4.25	3.69	8.7	31.9	75.1	21.9	29.2	324	44.7	16.5	11	10.2	3.4	4.88	3.74	0.75	0.62	0.03	48.7	37.3	7.5	6.2	0.3	0	0	0.06	0.6	6.12	14.4	2.4	9.9	87.7	1.5	4.86
3178	Cross-Sectional	female	6.34086	5-14yrs	36.5	15.1	116	16	positive	1676		Absents	Asymptomatic_malaria	9.4	8.04	3.36	0	0	29.4	87.5	28	32	252	45.1	14.1	8.5	8.9	2.1	4.19	2.62	1.05	0.16	0.02	52.1	32.6	13.1	2	0.2	0	0	0.06	0.7	13.47	40.1	6.3	12.7	81	0.6	1.512
3179	Cross-Sectional	female	6.68036	5-14yrs	36.8	21	123	16.5	negative	0		Absents	NO_malaria	10.9	5.48	5.09	22.49	44.2	34.1	67	21.4	32	300	38.2	16.3	13.6	10.9	3.5	1.68	2.92	0.65	0.19	0.04	30.6	53.3	11.9	3.5	0.7	0.01	0.2	0.01	0.2	8.5	16.7	0.7	9.4	89.9	4.4	13.2
3180	Cross-Sectional	female	8.11499	5-14yrs	36.5	14.4	105	15	positive	470.5		Absents	Asymptomatic_malaria	12.3	9.23	4.57	0.54	1.2	37	81	26.9	33.2	283	41.1	14.1	11.5	10.5	3	4.74	2.77	0.73	0.96	0.03	51.4	30	7.9	10.4	0.3	0.01	0.1	0.02	0.2	10.01	21.9	2.6	13.3	84.1	3.1	8.773
3181	Cross-Sectional	female	8.10678	5-14yrs	36.9	22.8	121	19	positive	3555.5		Absents	Asymptomatic_malaria	11.8	8.79	4.35	0	0	35	80.5	27.1	33.7	470	44.1	15.1	9.6	9.4	4.3	2.68	4.74	1.18	0.17	0.02	30.6	53.9	13.4	1.9	0.2	0	0	0.06	0.7	11.92	27.4	1	8.3	90.7	1	4.7
3182	Cross-Sectional	female	9.81793	5-14yrs	37.2	26.2	130	16.5	positive	151		Absents	Asymptomatic_malaria	10.6	5.02	4.56	0	0	33.9	74.3	23.2	31.3	311	39.7	14.8	11.2	10.1	3.2	1.49	2.43	0.66	0.42	0.02	29.7	48.4	13.1	8.4	0.4	0	0	0.02	0.4	4.65	10.2	1.3	10	88.7	0.7	2.177
3183	Cross-Sectional	female	8.49555	5-14yrs	37.3	23.1	132	18	positive	1094.5		Absents	Asymptomatic_malaria	10.4	7.66	3.97	0.71	1.8	30.7	77.3	26.2	33.9	261	38	13.3	12.1	10.9	2.9	1.93	4.08	0.71	0.91	0.03	25.1	53.3	9.3	11.9	0.4	0.01	0.1	0.02	0.3	5.96	15	1	8.3	90.7	2.4	6.264
3184	Cross-Sectional	male	8.2601	5-14yrs	37.1	31.2	121	15.6	positive	3601		Absents	Asymptomatic_malaria	11.2	7.49	4.37	0.34	0.8	35.6	81.5	25.6	31.5	288	43.8	14.8	11.2	9.9	2.9	1.86	4.04	1.16	0.42	0.01	24.9	53.9	15.5	5.6	0.1	0	0	0.04	0.5	6.86	15.7	1.8	9	89.2	1.7	4.896
3185	Cross-Sectional	female	6.53251	5-14yrs	37.1	26.2	106	14.5	negative	0		Absents	NO_malaria	12.6	6.04	4.34	0	0	38.5	88.7	29	32.7	217	40.8	12.6	11.8	10.8	2.2	2.76	2.54	0.54	0.15	0.05	45.7	42.1	8.9	2.5	0.8	0	0	0.02	0.3	7.51	17.3	2.2	11.4	86.4	8.7	18.879
3186	Cross-Sectional	male	7.42505	5-14yrs	36.5	29.5	121	16.5	negative	0		Absents	NO_malaria	12	5.81	4.54	0	0	35.4	78	26.4	33.9	299	38.9	13.8	10.3	9.4	2.8	1.52	3.49	0.53	0.24	0.03	26.2	60.1	9.1	4.1	0.5	0	0	0.01	0.2	4.27	9.4	0.2	4.8	95	0.8	2.392
3187	Cross-Sectional	female	7.12115	5-14yrs	36.1	23.8	131	16	negative	0		Absents	NO_malaria	10.6	5.38	3.76	1.61	4.3	32.5	86.4	28.2	32.6	281	40	12.8	11.4	10.3	2.8	1.71	3.12	0.42	0.12	0.01	31.8	58	7.8	2.2	0.2	0	0	0.03	0.6	4.81	12.8	0.8	6.1	93.1	2.1	5.901
3188	Cross-Sectional	female	7.45517	5-14yrs	36.8	20	119	17.5	positive	21316		Presents	Asymptomatic_malaria	9	5.51	4.17	3.37	8.1	29	69.5	21.6	31	165	41	16.6	12.6	11.2	2.1	1.95	2.51	0.89	0.15	0.01	35.3	45.6	16.2	2.7	0.2	0	0	0.06	1.1	12.09	29	8.4	15.4	76.2	2.4	3.96
3189	Cross-Sectional	male	5.32512	5-14yrs	36.6	10.3	100	16.5	negative	0		Absents	NO_malaria	12	7.43	4.98	2.88	5.8	35.1	70.5	24.1	34.2	404	34	13.5	11.1	9.8	4	4.61	2.25	0.31	0.23	0.03	62	30.3	4.2	3.1	0.4	0	0	0.02	0.3	4.43	8.9	2.8	9.3	87.9	0.6	2.424
3190	Cross-Sectional	female	9.40726	5-14yrs	36.4	20	128	17	positive	490		Absents	Asymptomatic_malaria	11.1	6.99	3.91	0	0	34.3	87.7	28.4	32.4	282	43.5	13.7	13.5	11	3.2	1.98	3.6	1.04	0.33	0.04	28.3	51.5	14.9	4.7	0.6	0.02	0.3	0.05	0.7	8.99	23	2.3	10.5	87.2	1.3	3.666
3191	Cross-Sectional	female	8.73374	5-14yrs	36.7	20.5	129	19.5	positive	9246		Absents	Asymptomatic_malaria	11.9	7.06	4.66	1.95	4.2	37.7	80.9	25.5	31.6	263	35.9	12.2	11.4	10.4	2.7	3.96	2.29	0.52	0.25	0.04	56.1	32.4	7.4	3.5	0.6	0	0	0.02	0.3	5.78	12.4	2.1	8.3	89.6	2.8	7.364
3192	Cross-Sectional	female	5.20192	5-14yrs	37.3	15	110	15.5	negative	0		Absents	NO_malaria	10.8	9.05	4.13	1.28	3.1	30.9	74.8	26.2	35	570	33.9	12.4	8.7	8.8	4.9	3.79	4.28	0.88	0.07	0.03	41.9	47.3	9.7	0.8	0.3	0.01	0.1	0.07	0.8	7.72	18.7	2.3	15	82.7	0.5	2.85
3193	Cross-Sectional	male	7.0883	5-14yrs	37.3	17.8	112	15.5	positive	1690		Absents	Asymptomatic_malaria	10.2	7.93	4.46	4.19	9.4	31.5	70.6	22.9	32.4	376	32.2	13.2	8.7	8.8	3.2	2.94	3.13	0.91	0.91	0.04	37	39.5	11.5	11.5	0.5	0	0	0.03	0.4	4.59	10.3	1	9	90	0.8	3.008
3194	Cross-Sectional	female	9.7358	5-14yrs	36.1	36	125	15	positive	1096.5		Absents	Asymptomatic_malaria	10.7	5.46	4.74	6.87	14.5	34.6	73	22.6	30.9	261	37.9	14.5	14.3	11.4	3.1	1.1	3.68	0.55	0.11	0.02	20.1	67.4	10.1	2	0.4	0.01	0.2	0.01	0.2	8.39	17.7	1.6	11.1	87.3	2.2	5.742
3195	Cross-Sectional	male	6.69678	5-14yrs	36.9	17.7	111	16	positive	16945.5		Absents	Asymptomatic_malaria	10.8	6.52	4.41	0	0	33.4	75.7	24.5	32.3	265	37.9	14	11.2	10.1	2.7	2.65	2.39	1.03	0.43	0.02	40.6	36.7	15.8	6.6	0.3	0.01	0.2	0.04	0.6	5.07	11.5	0.5	4.4	95.1	1.1	2.915
3196	Cross-Sectional	female	5.29774	5-14yrs	36.8	16.5	107	15.5	negative	0		Absents	NO_malaria	11.3	8.54	4.18	4.22	10.1	35	83.7	27	32.3	285	48.4	15.9	11.6	10.5	3.1	3.02	4.45	0.63	0.39	0.05	35.3	52.1	7.4	4.6	0.6	0.01	0.1	0.04	0.5	20.77	49.7	4.2	11.9	83.9	3.7	10.545
3996	Cross-Sectional	male	7.64682	5-14yrs	36.4	19	117	15	positive	6177		Absents	Asymptomatic_malaria	9.3	5.94	3.92	0.31	0.8	30.9	78.8	23.7	30.1	195	41.9	14.6	11.5	10.4	2	1.93	2.79	0.58	0.62	0.02	32.5	47	9.8	10.4	0.3	0	0	0.03	0.5	8.86	22.6	2.4	9.4	88.2	2.7	5.265
3997	Cross-Sectional	male	8.846	5-14yrs	36.8	27	130	19	positive	1821.5		Absents	Asymptomatic_malaria	11.3	5.35	4.43	0.88	2	35.4	79.9	25.5	31.9	197	49.1	17	12.1	10.5	2	1.95	2.89	0.4	0.1	0.01	36.4	54	7.5	1.9	0.2	0	0	0.02	0.4	12.71	28.7	5.2	10.7	84.1	4.5	8.865
3998	Cross-Sectional	female	7.5948	5-14yrs	37	26	121.5	17	positive	127		Absents	Asymptomatic_malaria	11	7.83	3.81	0	0	33.3	87.4	28.9	33	349	42.8	13.5	11.4	10.4	3.6	1.89	4.76	0.84	0.33	0.01	24.2	60.8	10.7	4.2	0.1	0	0	0.02	0.3	5.56	14.6	2.5	11.5	86	1.7	5.933
3999	Cross-Sectional	male	8.11499	5-14yrs	36.1	21	121	17.5	positive	2607.5		Absents	Asymptomatic_malaria	10.5	12.58	3.7	0	0	30.6	82.7	28.4	34.3	386	35.1	15.8	9.7	9.4	3.5	5.81	5.39	1.1	0.21	0.07	46.2	42.8	8.7	1.7	0.6	0	0	0.08	0.6	5.55	15	2.3	11.1	86.6	2.5	9.65
4020	Cross-Sectional	male	11.5044	5-14yrs	36.4	27.3	136	18	positive	87.5		Absents	Asymptomatic_malaria	13.6	9.37	4.85	0	0	38.7	79.8	28	35.1	328	38.3	13.2	11	10	3.3	3.07	4.14	0.67	1.45	0.04	32.7	44.2	7.2	15.5	0.4	0	0	0.03	0.3	7.32	15.1	2.2	8.4	89.4	3.5	11.48
4021	Cross-Sectional	male	14.3792	5-14yrs	36.2	36.5	150	19	negative	0		Absents	NO_malaria	12.1	6.65	4.07	0	0	36.2	88.9	29.7	33.4	207	39.6	12.2	16.7	12.5	2.6	2.11	3.58	0.82	0.1	0.04	31.8	53.8	12.3	1.5	0.6	0.01	0.2	0.01	0.2	6.06	14.9	2.1	8.7	89.2	12.1	25.047
4022	Cross-Sectional	male	12.7529	5-14yrs	35.1	34.9	147	19	negative	0		Absents	NO_malaria	12.2	9.4	4.7	0.47	1	36.8	78.3	26	33.2	447	34.1	12	10.4	9.8	4.2	5.46	3.22	0.5	0.17	0.05	58.1	34.3	5.3	1.8	0.5	0	0	0.03	0.3	4.89	10.4	1.7	9.6	88.7	1.9	8.493
4023	Cross-Sectional	female	14.5051	5-14yrs	36	31.7	141	20	positive	471		Absents	Asymptomatic_malaria	11.4	4.78	4.74	0.28	0.6	35.9	75.7	24.1	31.8	260	36	13.3	9.6	9.8	2.5	1.86	2.09	0.47	0.35	0.01	39	43.7	9.8	7.3	0.2	0.01	0.2	0.02	0.4	5.12	10.8	1.5	6.2	92.3	3	7.8
4024	Cross-Sectional	male	11.5044	5-14yrs	36.5	27	133	19	negative	0		Absents	NO_malaria	11.9	7.75	5.36	3.53	6.6	38	70.9	22.2	31.3	233	41.1	16.3	0	0	0	3.3	2.97	0.83	0.62	0.03	42.6	38.3	10.7	8	0.4	0	0	0.03	0.4	5.52	10.3	1.8	11.6	86.6	9.6	22.368
4025	Cross-Sectional	male	14.5079	5-14yrs	35.5	42.5	155	22	negative	0		Absents	NO_malaria	12.2	6.15	4.78	0.23	0.5	37.5	78.5	25.5	32.5	287	40.9	14.4	11.6	11.1	3.2	2.65	2.56	0.77	0.14	0.03	43.1	41.6	12.5	2.3	0.5	0.01	0.2	0.02	0.3	7.22	15.1	1.4	9.9	88.7	7.3	20.951
4026	Cross-Sectional	male	13.5086	5-14yrs	36.3	26.4	133	18	positive	312		Absents	Asymptomatic_malaria	11.5	6.7	4.04	0.2	0.5	35.1	86.9	28.5	32.8	227	38.4	12	13.4	11.3	2.6	2.03	3.49	0.84	0.33	0.01	30.4	52.1	12.5	4.9	0.1	0	0	0.02	0.3	5.98	14.8	1.5	6.6	91.9	5.9	13.393
4027	Cross-Sectional	male	10.5079	5-14yrs	37.5	34.7	141	20	positive	24124		Absents	Asymptomatic_malaria	9.5	6.42	4.6	1.61	3.5	29.9	65	20.7	31.8	176	35.1	15.2	15.2	11.5	2.1	5.03	0.67	0.62	0.08	0.02	78.4	10.4	9.7	1.2	0.3	0.01	0.2	0.05	0.8	5.47	11.9	3.1	10.4	86.5	7.5	13.2
4028	Cross-Sectional	male	10.694	5-14yrs	36.3	29.7	136	19	positive	507		Absents	Asymptomatic_malaria	12.3	4.94	4.81	0.19	0.4	37.6	78.2	25.6	32.7	319	39.8	14.2	12	10.9	3.5	1.6	2.21	0.78	0.33	0.02	32.4	44.7	15.8	6.7	0.4	0	0	0.02	0.4	4.38	9.1	1.4	8.7	89.9	2.1	6.699
4029	Cross-Sectional	female	13.5086	5-14yrs	35.8	51.4	168	23	negative	0		Absents	NO_malaria	10.2	5.48	4.52	5.19	11.5	33.4	73.9	22.6	30.5	266	45.5	17.2	14.6	11.8	3.3	1.55	3.29	0.56	0.06	0.02	28.3	60	10.2	1.1	0.4	0.01	0.2	0.01	0.2	6.28	13.9	1	9.4	89.6	6.6	17.556
4030	Cross-Sectional	female	11.5099	5-14yrs	35.2	25.1	132	18	positive	649.5		Absents	Asymptomatic_malaria	11.2	8.22	4.84	0.43	0.9	35	72.3	23.1	32	379	36.6	18.1	11.7	10.4	4	2.62	4.83	0.6	0.14	0.03	31.8	58.8	7.3	1.7	0.4	0.01	0.1	0.04	0.5	6.39	13.2	1.2	10.1	88.7	2.2	8.338
4031	Cross-Sectional	male	11.5099	5-14yrs	36	26.9	138	18	negative	0		Absents	NO_malaria	11.9	6.75	4.54	0	0	33.8	74.4	26.2	35.2	246	34.5	13	11	10.2	2.5	2.66	2.77	0.54	0.74	0.04	39.4	41	8	11	0.6	0.01	0.1	0.04	0.6	6.31	13.9	1.5	12	86.5	2.1	5.166
4032	Cross-Sectional	male	14.5106	5-14yrs	36.5	25.7	140	17	positive	527		Absents	Asymptomatic_malaria	13.2	9.13	4.55	0	0	40.1	88.1	29	32.9	334	42.7	13.2	13.9	11.3	3.7	4.37	3.88	0.79	0.06	0.03	47.8	42.5	8.7	0.7	0.3	0.01	0.1	0.05	0.5	8.19	18	1.3	7.8	90.9	4.8	16.032
4033	Cross-Sectional	male	12.7693	5-14yrs	37	26.3	132	18	positive	3809.5		Absents	Asymptomatic_malaria	10.4	7.41	3.59	0.07	0.2	30.3	84.4	29	34.3	187	47.4	15.6	16	12.1	2.2	5	1.42	0.82	0.16	0.01	67.4	19.2	11.1	2.2	0.1	0	0	0.06	0.8	16.12	44.9	9.8	13.6	76.6	6.1	11.407
4034	Cross-Sectional	female	10.7214	5-14yrs	36	25.7	137	18	positive	383		Absents	Asymptomatic_malaria	11.6	9.67	4.14	0	0	34.6	83.6	28	33.5	409	39.9	13.2	11.2	10	4.1	3.66	3.89	0.69	1.39	0.04	37.9	40.2	7.1	14.4	0.4	0	0	0.05	0.5	3.89	9.4	0.8	6.5	92.7	1.6	6.544
4035	Cross-Sectional	female	10.9432	5-14yrs	36	27	140	19	negative	0		Absents	NO_malaria	12.1	7.5	4.98	0.19	0.4	36.8	73.9	24.3	32.9	353	36.3	13.6	12.6	11.1	4.1	1.92	4.35	0.63	0.57	0.03	25.6	58	8.4	7.6	0.4	0.01	0.1	0.03	0.4	9.61	19.3	2	10.4	87.6	4.8	16.944
4036	Cross-Sectional	male	13.4538	5-14yrs	36	37.4	146	22	negative	0		Absents	NO_malaria	12.7	5.77	5.09	0	0	38.9	76.4	25	32.6	240	37.4	13.6	11.7	10.3	2.5	2.27	2.38	0.49	0.61	0.02	39.4	41.2	8.5	10.6	0.3	0	0	0.01	0.2	0	0	0	0	100	1.4	3.36
4037	Cross-Sectional	female	11.3758	5-14yrs	36.8	31	141	19	positive	629		Absents	Asymptomatic_malaria	12.2	5.78	4.4	0	0	37.4	85	27.7	32.6	237	38.9	12.5	11.4	10.8	2.5	2.06	2.33	1.07	0.29	0.03	35.7	40.3	18.5	5	0.5	0	0	0.02	0.3	0	0	0	0	100	3.1	7.347
4038	Cross-Sectional	female	12.7912	5-14yrs	36.6	34	143	19	positive	618.5		Absents	Asymptomatic_malaria	11.6	8.01	4.44	0	0	36.1	81.3	26.1	32.1	235	37.5	12.7	12.6	11.1	2.7	3.24	3.5	0.97	0.26	0.04	40.5	43.7	12.1	3.2	0.5	0	0	0.02	0.2	0	0	0	0	100	4	9.4
4039	Cross-Sectional	female	11.551	5-14yrs	36.5	27	135	18	positive	3023.5	Pf+Pm	Absents	Asymptomatic_malaria	11.5	6.32	4.06	0	0	36.3	89.4	28.3	31.7	297	44.1	13.4	11.4	10.2	2.9	2.01	3.59	0.39	0.31	0.02	31.8	56.8	6.2	4.9	0.3	0	0	0.01	0.2	9.83	24.2	5.7	12.3	82	2.8	8.316
4040	Cross-Sectional	female	14.5243	5-14yrs	35.5	36.7	148	21	positive	95		Absents	Asymptomatic_malaria	12	7.63	4.82	0	0	37.9	78.6	24.9	31.7	170	42.2	14.8	10.7	10.8	1.8	2.47	3.92	0.47	0.74	0.03	32.3	51.4	6.2	9.7	0.4	0	0	0.04	0.5	6.94	14.4	0.9	5	94.1	7.2	12.24
4041	Cross-Sectional	male	13.525	5-14yrs	37	32	149	18	positive	142.5		Absents	Asymptomatic_malaria	12.5	5.68	4.16	0	0	36.7	88.2	30	34.1	317	39.5	12.3	11	10.1	3.1	2.45	2.26	0.43	0.51	0.03	43.1	39.8	7.6	9	0.5	0.01	0.2	0.03	0.5	4.99	12	0.9	6.8	92.3	1.1	3.487
4042	Cross-Sectional	female	14.9843	5-14yrs	35.6	32.9	148	20	positive	228.5	Pf+Po	Absents	Asymptomatic_malaria	11.6	6.84	4.33	1.38	3.2	35.8	82.7	26.8	32.4	298	40.8	13.4	10.9	10.2	3	1.95	3.06	0.51	1.27	0.05	28.5	44.7	7.5	18.6	0.7	0	0	0.02	0.3	6.15	14.2	0.7	4.3	95	1.7	5.066
4043	Cross-Sectional	male	13.5277	5-14yrs	36	36	143	21	negative	0		Absents	NO_malaria	12.8	7.58	4.31	0	0	37.9	87.9	29.7	33.8	261	41.6	12.8	12.6	10.9	3	3.33	3.49	0.58	0.15	0.03	43.9	46	7.7	2	0.4	0.01	0.1	0.04	0.5	5.22	12.1	1.6	6	92.4	2.3	6.003
4044	Cross-Sectional	male	11.5264	5-14yrs	36.5	30	137	19	positive	1651		Absents	Asymptomatic_malaria	11.9	9.4	4.53	0	0	36.2	79.9	26.3	32.9	188	38.6	13.4	18.1	12.6	2.3	3.34	4.65	1.04	0.35	0.02	35.5	49.5	11.1	3.7	0.2	0	0	0.03	0.3	6.3	13.9	1.9	10.5	87.6	9.3	17.484
4045	Cross-Sectional	female	14.527	5-14yrs	36.1	54.2	164	26	positive	63.5		Absents	Asymptomatic_malaria	11.9	5.65	4.41	0	0	37.1	84.1	27	32.1	269	40	13.1	11.2	10.3	2.9	1.82	2.89	0.62	0.3	0.02	32.1	51.2	11	5.3	0.4	0	0	0.03	0.5	6	13.6	7.8	11.2	81	2.2	5.918
4046	Cross-Sectional	male	10.5079	5-14yrs	36.2	29.4	136	18	positive	699.5		Absents	Asymptomatic_malaria	10.1	7.28	3.89	0	0	31.7	81.5	26	31.9	318	40.5	13.6	14.8	11.7	3.8	1.89	3.49	1.19	0.68	0.03	26.1	47.9	16.3	9.3	0.4	0.01	0.1	0.06	0.8	5.13	13.2	7.3	10	82.7	4.4	13.992
4047	Cross-Sectional	male	12.5257	5-14yrs	36	37.2	151	20	positive	54.5		Absents	Asymptomatic_malaria	12.7	8.3	5.12	0	0	39.2	76.6	24.8	32.4	379	37.1	13.4	11.3	10.1	4.1	4.21	2.9	0.7	0.45	0.04	50.8	34.9	8.4	5.4	0.5	0	0	0.06	0.7	6.86	13.4	1.9	8.8	89.3	1.9	7.201
4048	Cross-Sectional	female	14.5298	5-14yrs	36.7	30.6	141	21	negative	0		Absents	NO_malaria	12.2	7.31	4.46	0.22	0.5	34	76.2	27.4	35.9	313	34.4	12.6	11.3	10.6	3.5	3	3.21	0.76	0.29	0.05	41	43.9	10.4	4	0.7	0.01	0.1	0.05	0.7	4.73	10.6	0.8	9.4	89.8	1.9	5.947
4049	Cross-Sectional	male	12.5284	5-14yrs	36.6	29.3	141	19	negative	0		Absents	NO_malaria	11.4	7.41	4.7	0.98	2.1	35.8	76.2	24.3	31.8	284	44.3	16.1	16.3	12.4	3.6	2.66	3.44	0.76	0.51	0.04	35.9	46.4	10.3	6.9	0.5	0	0	0.03	0.4	6.72	14.3	1.5	9.9	88.6	8.9	25.276
4050	Cross-Sectional	female	11.54	5-14yrs	37	30.8	142	20	positive	1555.5		Absents	Asymptomatic_malaria	10.8	4.7	3.9	0.42	1.1	33.1	84.9	27.7	32.6	423	37.6	12.4	10.9	10.2	4.3	1.83	2.19	0.29	0.36	0.03	38.9	46.6	6.2	7.7	0.6	0	0	0	0	6.24	16	0.1	4	95.9	3.4	14.382
4051	Cross-Sectional	female	13.5414	5-14yrs	36.2	31	142	19	negative	0		Absents	NO_malaria	13.1	5.34	4.72	0	0	38.5	81.6	27.8	34	289	36.9	12.4	11.5	10.6	3.1	1.62	2.53	0.44	0.71	0.04	30.4	47.4	8.2	13.3	0.7	0	0	0.01	0.2	6.14	13	1.2	9.2	89.6	2.8	8.092
4052	Cross-Sectional	female	14.5407	5-14yrs	35.9	34.6	154	19	negative	0		Absents	NO_malaria	11.4	8.93	4.12	5.27	12.8	31.3	76	27.7	36.4	367	40.4	14.7	11.2	10.3	4	6.25	2.05	0.47	0.1	0.06	69.9	23	5.3	1.1	0.7	0	0	0.05	0.6	10.26	24.9	9.6	16.7	73.7	2.6	9.542
4053	Cross-Sectional	male	10.987	5-14yrs	36	32.1	153	18	positive	537.5		Absents	Asymptomatic_malaria	10.8	6.91	3.85	0	0	29.5	76.6	28.1	36.6	195	34.5	12.7	12.5	10.5	2.1	2.11	3.6	0.66	0.49	0.05	30.5	52.1	9.6	7.1	0.7	0.01	0.1	0.02	0.3	4.23	11	1.1	6.6	92.3	1	1.95
4054	Cross-Sectional	female	12.7201	5-14yrs	36.2	36	145	20	negative	0		Absents	NO_malaria	10	7.62	5.23	4.28	8.2	33.9	64.8	19.1	29.5	327	38.9	17.2	12.7	10.4	3.6	2.82	3.29	0.92	0.53	0.06	36.9	43.2	12.1	7	0.8	0.01	0.1	0.04	0.5	5.13	9.8	0.9	8.5	90.6	3.2	10.464
4055	Cross-Sectional	male	14.5435	5-14yrs	36.1	29	142	18	positive	208		Absents	Asymptomatic_malaria	9.8	6.79	3.82	0.11	0.3	29.9	78.3	25.7	32.8	280	44.7	15.7	15.2	12.1	3.6	2.97	3.11	0.6	0.09	0.02	43.8	45.8	8.8	1.3	0.3	0	0	0.02	0.3	5.54	14.5	1.4	8.7	89.9	2.8	7.84
4056	Cross-Sectional	female	10.5435	5-14yrs	36.2	23.4	126	18	positive	557		Absents	Asymptomatic_malaria	11	9.26	3.89	0	0	32	82.3	28.3	34.4	333	38.9	13.1	11.1	10.2	3.5	5.19	2.79	0.9	0.33	0.05	56.1	30.1	9.7	3.6	0.5	0	0	0.06	0.6	12.37	31.8	4	9.1	86.9	1.4	4.662
4057	Cross-Sectional	male	14.5435	5-14yrs	36.1	47.2	145	25	positive	1616		Absents	Asymptomatic_malaria	14.5	8.44	6.54	1.56	2.4	45.7	69.9	22.2	31.7	331	36.8	15.2	11.9	10	3.5	3.94	3.28	1.17	0.03	0.02	46.6	38.9	13.9	0.4	0.2	0	0	0.05	0.6	3.2	4.9	0.5	6.7	92.8	1.8	5.958
4058	Cross-Sectional	female	13.5743	5-14yrs	36.2	49.3	158.5	24	positive	72		Absents	Asymptomatic_malaria	11.9	5.68	4.62	0	0	37.3	80.7	25.8	31.9	246	36.4	12.6	14.6	11.9	3.2	1.78	3.06	0.64	0.18	0.02	31.2	53.9	11.3	3.2	0.4	0	0	0.02	0.4	8.32	18	0.7	7.3	92	7	17.22
4059	Cross-Sectional	male	14.308	5-14yrs	36.8	43.7	159	23	negative	0		Absents	NO_malaria	11.9	4.66	4	0.24	0.6	35	87.5	29.8	34	246	40.3	12.5	12.6	10.7	2.8	1.78	1.93	0.41	0.5	0.04	38.2	41.4	8.8	10.7	0.9	0.01	0.2	0.02	0.4	8.24	20.6	0.6	7.2	92.2	1.5	3.69
4060	Cross-Sectional	female	12.5448	5-14yrs	36.5	39.7	149.5	23	positive	184		Absents	Asymptomatic_malaria	12.2	4.42	4.25	0.25	0.6	36.3	85.4	28.7	33.6	158	40.9	13.2	13.4	11.4	2	0.72	3.33	0.34	0.02	0.01	16.3	75.3	7.7	0.5	0.2	0.01	0.2	0.01	0.2	4	9.4	1.1	5.4	93.5	7	11.06
4061	Cross-Sectional	male	11.1567	5-14yrs	36.5	30	127	17	positive	1336		Absents	Asymptomatic_malaria	12.4	5.65	4.76	0	0	35.5	74.6	26.1	34.9	231	34.5	12.9	15.9	11.8	3	2.08	2.47	0.42	0.67	0.01	36.8	43.7	7.4	11.9	0.2	0	0	0.04	0.7	6.57	13.8	1.2	9.1	89.7	4.4	10.164
4062	Cross-Sectional	female	13.4182	5-14yrs	36.7	32	138.5	22	positive	56		Absents	Asymptomatic_malaria	12.2	5.36	4.35	1.87	4.3	36.5	83.9	28	33.4	252	43.8	14.4	14.1	11.4	3.4	1.61	3.05	0.58	0.1	0.02	30	56.9	10.8	1.9	0.4	0	0	0.02	0.4	8.79	20.2	0.9	8	91.1	6.3	15.876
4063	Cross-Sectional	female	12.5476	5-14yrs	36.4	29.5	139	19	negative	0		Absents	NO_malaria	13.3	9.64	4.46	2.72	6.1	37.8	84.8	29.8	35.2	328	42.6	13.9	11.2	9.9	3.7	3.47	4.65	1.17	0.3	0.05	36.1	48.2	12.1	3.1	0.5	0.01	0.1	0.03	0.3	8.61	19.3	1.4	9.1	89.5	1.5	4.92
4064	Cross-Sectional	male	11.5483	5-14yrs	36.6	21	124	15	negative	0		Absents	NO_malaria	11.4	9.68	3.8	1.78	4.7	34.3	90.3	30	33.2	480	40.2	12.4	10.4	9.4	4.6	5.02	3.81	0.62	0.18	0.05	51.8	39.4	6.4	1.9	0.5	0	0	0.04	0.4	11.29	29.7	2	8.7	89.3	1.6	7.68
4065	Cross-Sectional	female	13.6619	5-14yrs	36.5	37	147	21	negative	0		Presents	NO_malaria	11.1	6.36	4.08	3.71	9.1	34.7	85	27.2	32	410	46.5	15	10.5	9.7	4.2	2.36	3.06	0.62	0.28	0.04	37.2	48.1	9.7	4.4	0.6	0	0	0.03	0.5	5.22	12.8	2.7	8.7	88.6	2.2	9.02
4066	Cross-Sectional	male	12.5476	5-14yrs	36	29	133	16	positive	24453.5		Absents	Asymptomatic_malaria	11.6	5.02	4.14	2.02	4.9	35.1	84.8	28	33	136	40.5	13.1	12.8	10.4	1.8	2.95	1.34	0.65	0.07	0.01	58.8	26.7	12.9	1.4	0.2	0.01	0.2	0.05	1	5.05	12.2	1.2	10	88.8	5.9	8.024
4067	Cross-Sectional	male	12.5476	5-14yrs	36	32	139	18.5	positive	71.5		Absents	Asymptomatic_malaria	12	8.18	4.92	1.77	3.6	38.3	77.8	24.4	31.3	356	43.5	15.5	9.8	9.3	3.5	2.55	3.52	0.62	1.44	0.05	31.2	43	7.6	17.6	0.6	0	0	0.04	0.5	3.54	7.2	0.4	7.3	92.3	1.1	3.916
4068	Cross-Sectional	male	13.5524	5-14yrs	36	35.4	145	20.5	negative	0		Absents	NO_malaria	12.8	10.07	4.67	0	0	39.9	85.4	27.4	32.1	380	42.7	13.7	11	10	3.7	2.78	4.12	0.87	2.26	0.04	27.7	40.9	8.6	22.4	0.4	0	0	0.06	0.6	7.05	15.1	1.1	8.3	90.6	3.3	12.54
4069	Cross-Sectional	male	10.2943	5-14yrs	36.2	23.2	128.5	17	positive	8460.5		Absents	Asymptomatic_malaria	12.4	6.04	4.81	0	0	38.9	80.9	25.8	31.9	316	39.8	13.5	13.2	11.1	3.6	2.22	2.44	0.9	0.45	0.03	36.7	40.4	14.9	7.5	0.5	0	0	0.04	0.7	6.97	14.5	0.8	7.4	91.8	4.1	12.956
4070	Cross-Sectional	male	15.1239	15+yrs	36.5	40	148.5	21	positive	648		Absents	Asymptomatic_malaria	12.3	7.4	4.08	0	0	36.1	88.5	30.1	34.1	279	39.5	12.1	10.6	10.1	2.8	2.68	3.6	0.76	0.3	0.06	36.2	48.6	10.3	4.1	0.8	0	0	0.03	0.4	7.38	18.1	1	8.1	90.9	2.8	7.812
4071	Cross-Sectional	female	15.1431	15+yrs	36.2	36	150	20	negative	0		Absents	NO_malaria	12.4	5.49	4.4	0	0	36	81.8	28.2	34.4	316	43.4	14.6	11.4	10.6	3.4	1.4	3.22	0.66	0.18	0.03	25.5	58.7	12	3.3	0.5	0	0	0.02	0.4	3.65	8.3	1.2	6.8	92	3.3	10.428
4072	Cross-Sectional	female	14.4038	5-14yrs	37	43	161	23	positive	71		Absents	Asymptomatic_malaria	11.5	5.83	4.61	0.55	1.2	35.6	77.2	24.9	32.3	166	39.5	14.1	16	12.3	2	1.8	2.36	0.94	0.69	0.04	30.9	40.5	16.1	11.8	0.7	0	0	0.02	0.3	3.87	8.4	2	8.6	89.4	12.3	20.418
4073	Cross-Sectional	male	12.5613	5-14yrs	36.8	36	146	15.5	negative	0		Absents	NO_malaria	9.3	5.75	4.29	9.65	22.5	31.1	72.5	21.7	29.9	222	40.9	16.1	10.2	9.7	2.2	1.85	2.73	0.54	0.61	0.02	32.2	47.5	9.4	10.6	0.3	0	0	0.02	0.3	7.12	16.6	8.4	11.1	80.5	2.5	5.55
4074	Cross-Sectional	male	10.4778	5-14yrs	36.2	30	129	20	positive	135		Absents	Asymptomatic_malaria	13.3	10.05	5.31	0	0	38.4	72.3	25	34.6	254	34.3	13.2	14.2	11.3	2.9	2.47	5.69	0.81	1.03	0.05	24.6	56.6	8.1	10.2	0.5	0	0	0.01	0.1	5.84	11	0.9	11.9	87.2	3.9	9.906
4075	Cross-Sectional	female	11.5647	5-14yrs	37	29	125	15	positive	200		Absents	Asymptomatic_malaria	10.8	6.78	3.96	0	0	32.4	81.8	27.3	33.3	210	40.9	13.9	13.6	11.3	2.4	1.94	3.92	0.82	0.09	0.01	28.7	57.8	12.1	1.3	0.1	0	0	0.03	0.4	5.58	14.1	0.7	6.3	93	4.2	8.82
4076	Cross-Sectional	female	14.527	5-14yrs	36.3	35	143.4	20	positive	498		Absents	Asymptomatic_malaria	10.8	6	4.15	0.16	0.4	34.6	83.4	26	31.2	265	38.6	12.8	10.3	9.9	2.6	2.52	2.71	0.69	0.07	0.01	41.9	45.2	11.5	1.2	0.2	0	0	0.02	0.3	7.51	18.1	0.6	8.7	90.7	1.7	4.505
4077	Cross-Sectional	female	14.7023	5-14yrs	36.4	46	154.5	24	negative	0		Absents	NO_malaria	12.8	5.81	4.51	0.09	0.2	36.8	81.6	28.4	34.8	475	39	13.2	11.6	10.3	4.9	2.19	2.77	0.69	0.12	0.04	37.6	47.7	11.9	2.1	0.7	0	0	0.02	0.3	8.48	18.8	1.8	12.3	85.9	1.1	5.225
4078	Cross-Sectional	female	12.564	5-14yrs	37.3	29	128	20	positive	152		Absents	Asymptomatic_malaria	10.4	6.35	4.67	2.05	4.4	33	70.7	22.3	31.5	334	38.6	15.4	11.6	10.5	3.7	3.07	2.66	0.51	0.1	0.01	48.3	41.9	8	1.6	0.2	0	0	0.03	0.5	9.81	21	4.9	16.3	78.8	1.8	6.012
4079	Cross-Sectional	female	11.1129	5-14yrs	36	26	125	17.8	positive	64		Absents	Asymptomatic_malaria	11.7	5.55	4.3	0	0	34.9	81.2	27.2	33.5	281	41.6	14.4	13.4	11.4	3.3	1.5	3.37	0.48	0.17	0.03	27.1	60.7	8.6	3.1	0.5	0	0	0.02	0.4	7.35	17.1	2.2	8.7	89.1	3.5	9.835
4080	Cross-Sectional	female	13.5688	5-14yrs	36.9	41	154	24	positive	518.5		Absents	Asymptomatic_malaria	12.2	5.67	4.54	0	0	37.8	83.3	26.9	32.3	338	40.1	13.2	10.1	9.4	3	1.51	3.53	0.48	0.13	0.02	26.5	62.3	8.5	2.3	0.4	0	0	0.02	0.4	6.54	14.4	1.3	7	91.7	2.7	9.126
4081	Cross-Sectional	female	11.5674	5-14yrs	36.1	29	141	19	positive	245		Absents	Asymptomatic_malaria	12.7	6.99	5.38	0.8	1.5	40.7	75.7	23.6	31.2	228	38.7	14.3	10.5	10.1	2.4	2.49	3.43	0.8	0.23	0.04	35.6	49.1	11.4	3.3	0.6	0	0	0.03	0.4	3.39	6.3	0.5	2.5	97	3.2	7.296
4082	Cross-Sectional	male	11.666	5-14yrs					negative	0		Absents	NO_malaria	11.2	9.08	4.83	4.63	9.6	36.9	76.4	23.2	30.4	320	38.2	13.9	14.5	11.5	3.9	2.9	5.04	0.5	0.59	0.05	31.9	55.5	5.5	6.5	0.6	0	0	0.02	0.2	2.37	4.9	0.7	3.3	96	8.2	26.24
4083	Cross-Sectional	female	10.4997	5-14yrs	36.2	33	143.5	20	positive	120		Absents	Asymptomatic_malaria	12.8	5.45	4.71	0	0	38.6	82	27.2	33.2	351	40.6	13.8	9.4	9.2	3.2	2.07	2.83	0.4	0.13	0.02	38	51.9	7.3	2.4	0.4	0.01	0.2	0.02	0.4	7.82	16.6	0.5	4.1	95.4	0.9	3.159
4084	Cross-Sectional	male	10.9158	5-14yrs	36.6	29	134.5	18	positive	64		Absents	Asymptomatic_malaria	11	6.83	5.18	5.12	9.9	35.6	68.7	21.2	30.9	227	36.9	15	15.8	11.3	2.6	2.35	3.54	0.78	0.13	0.03	34.5	51.8	11.4	1.9	0.4	0	0	0.01	0.1	4.61	8.9	1	8.7	90.3	6.3	14.301
4085	Cross-Sectional	female	10.6639	5-14yrs	36.2	28	136	20	positive	509		Absents	Asymptomatic_malaria	11.2	7.88	3.78	0	0	33.3	88.1	29.6	33.6	240	42.8	13.2	13	11.1	2.8	2.43	4.63	0.74	0.05	0.03	30.8	58.8	9.4	0.6	0.4	0	0	0.02	0.3	5.29	14	0.3	4.1	95.6	3.8	9.12
4087	Cross-Sectional	female	10.5791	5-14yrs	36.8	27	130	21	negative	0		Absents	NO_malaria	14.1	7.48	5.16	0	0	39.5	76.6	27.3	35.7	240	35.5	13	12.9	10.9	2.6	1.43	5.46	0.36	0.19	0.04	19.2	73	4.8	2.5	0.5	0	0	0.02	0.3	11.15	21.6	9.3	16.1	74.6	5.7	13.68
4088	Cross-Sectional	female	11.5811	5-14yrs	36.2	25	140	18	negative	0		Absents	NO_malaria	12.5	7.08	4.67	0.7	1.5	37.3	79.9	26.8	33.5	275	38.8	13.4	10.5	10	2.8	2.48	3.57	0.58	0.42	0.03	35.1	50.4	8.2	5.9	0.4	0	0	0.02	0.3	5	10.7	1.5	9.9	88.6	2.5	6.875
4089	Cross-Sectional	male	10.5818	5-14yrs	36.2	34	143	22	positive	126.5		Absents	Asymptomatic_malaria	12.2	8.44	4.79	1.19	2.5	37	77.2	25.5	33	328	38.3	13.7	11.9	10.3	3.4	2.17	4.86	0.99	0.39	0.03	25.7	57.6	11.7	4.6	0.4	0.01	0.1	0.02	0.2	7.38	15.4	1.2	6.6	92.2	2.9	9.512
4090	Cross-Sectional	female	14.5818	5-14yrs	36.7	33	136	22	positive	64		Absents	Asymptomatic_malaria	11.5	6.56	4.14	0	0	34.2	82.6	27.8	33.6	276	43.9	15	11.5	10.3	2.9	0.93	4.27	1	0.3	0.06	14.2	65.1	15.2	4.6	0.9	0	0	0.01	0.2	8.16	19.7	6.6	13.8	79.6	3.4	9.384
4091	Cross-Sectional	female	11.5811	5-14yrs	36.2	26	136	18.5	positive	174		Absents	Asymptomatic_malaria	11.6	7.21	5.02	1.05	2.1	34.2	68.1	23.1	33.9	329	38.5	15.9	12.3	10.4	3.4	4.09	2.5	0.54	0.05	0.03	56.7	34.7	7.5	0.7	0.4	0	0	0.02	0.3	4.07	8.1	3.1	11.2	85.7	2.8	9.212
4092	Cross-Sectional	female	14.4969	5-14yrs	36.9	44	155	23	positive	63		Absents	Asymptomatic_malaria	11.7	5.92	4.61	0	0	36.7	79.6	25.4	31.9	307	41.5	14.5	10.1	9.5	2.9	1.86	3	0.64	0.38	0.04	31.4	50.7	10.8	6.4	0.7	0.01	0.2	0.02	0.3	6.59	14.3	2.3	9.4	88.3	1.3	3.991
4093	Cross-Sectional	male	10.5818	5-14yrs	36	24	123	19	positive	2070		Absents	Asymptomatic_malaria	9.4	5.89	4.51	0.85	1.9	31.3	69.4	20.8	30	192	34.1	13.8	11.3	10.1	1.9	2.08	2.48	0.99	0.32	0.02	35.4	42.1	16.8	5.4	0.3	0	0	0.02	0.3	5.91	13.1	1.8	8.7	89.5	4.7	9.024
4094	Cross-Sectional	male	12.5804	5-14yrs	37.1	33	151	22	negative	0		Absents	NO_malaria	9.8	7.35	4.28	2.01	4.7	29.2	68.2	22.9	33.6	413	38.8	16.5	9.6	9.2	3.6	2.29	3.96	0.8	0.29	0.01	31.2	53.9	10.9	3.9	0.1	0	0	0.04	0.5	12.24	28.6	12.4	18.3	69.3	0.9	3.717
4095	Cross-Sectional	female	14.3546	5-14yrs	37.3	45	157	16.5	positive	95		Absents	Asymptomatic_malaria	10.9	5.75	4.65	0	0	35.1	75.5	23.4	31.1	174	37.8	14	19.2	13.2	2.2	1.3	3.57	0.53	0.32	0.03	22.6	62.1	9.2	5.6	0.5	0.02	0.3	0.01	0.2	4.28	9.2	0.4	7.1	92.5	13	22.62
4096	Cross-Sectional	female	14.5845	5-14yrs	36.2	51	152	27	positive	2527		Absents	Asymptomatic_malaria	12.5	5.75	4.44	0	0	37.9	85.4	28.2	33	203	40.3	13.1	14.4	11.8	2.4	2.09	2.88	0.5	0.25	0.03	36.4	50.1	8.7	4.3	0.5	0	0	0.03	0.5	9.9	22.3	1.9	9.9	88.2	6.8	13.804
4097	Cross-Sectional	male	14.4148	5-14yrs	36	36.6	156	20	positive	2050		Absents	Asymptomatic_malaria	12.4	5.03	5.27	0	0	38.2	72.5	23.5	32.5	298	32	12.5	10	9.4	2.8	2.36	2.04	0.49	0.11	0.03	46.9	40.6	9.7	2.2	0.6	0	0	0.02	0.4	5.43	10.3	2	7.8	90.2	4	11.92
4098	Cross-Sectional	male	12.5941	5-14yrs	36.2	32.7	139.5	20	positive	2296.5		Absents	Asymptomatic_malaria	12.7	5.3	5.32	0.1	0.2	39	73.3	23.9	32.6	352	36.2	13.8	8.7	8.7	3	0.99	3.4	0.64	0.24	0.03	18.6	64.2	12.1	4.5	0.6	0.01	0.2	0.01	0.2	7.5	14.1	1.7	8.1	90.2	1	3.52
4099	Cross-Sectional	male	11.5948	5-14yrs	36.8	29	135	17	negative	0		Absents	NO_malaria	11	9.18	5.01	9.71	19.4	32.3	64.5	22	34.1	242	36.5	16	11.5	9.8	2.4	3.18	3.89	0.62	1.41	0.08	34.5	42.4	6.8	15.4	0.9	0	0	0.04	0.4	6.06	12.1	6.8	15.5	77.7	2.9	7.018
4100	Cross-Sectional	female	12.5941	5-14yrs	36.8	29	143	18	positive	928		Absents	Asymptomatic_malaria	10.7	6.57	4.07	1.87	4.6	34.3	84.3	26.3	31.2	189	52.9	17.2	13.2	11.5	2.3	2.4	3.33	0.6	0.23	0.01	36.5	50.7	9.1	3.5	0.2	0	0	0.02	0.3	4.23	10.4	1.6	8.9	89.5	9.2	17.388
4101	Cross-Sectional	female	14.5955	5-14yrs	36.9	25	131	16	positive	633.5		Absents	Asymptomatic_malaria	11.5	7.24	3.59	0	0	34.6	96.4	32	33.2	402	44.9	12.7	10.8	10.1	4	2.98	3	0.78	0.46	0.02	41.1	41.4	10.8	6.4	0.3	0.01	0.1	0.02	0.3	7.32	20.4	1.1	7.1	91.8	2.5	10.05
4102	Cross-Sectional	female	14.9678	5-14yrs	37.1	41	148	23	positive	64		Absents	Asymptomatic_malaria	11.5	4.89	4.55	0.36	0.8	35	76.9	25.3	32.9	257	36.8	13.3	10.4	9.9	2.5	1.49	2.65	0.55	0.18	0.02	30.5	54.2	11.2	3.7	0.4	0.01	0.2	0.02	0.4	5.28	11.6	1.5	8.4	90.1	2.2	5.654
4103	Cross-Sectional	female	13.2813	5-14yrs	36.7	35	149	25	negative	0		Absents	NO_malaria	12.9	6.86	4.46	0	0	39.6	88.8	28.9	32.6	207	40.5	12.4	12.5	11.2	2.5	2.35	3.87	0.6	0.02	0.02	34.3	56.4	8.7	0.3	0.3	0	0	0.03	0.4	6.82	15.3	1.5	8	90.5	3.9	8.073
4104	Cross-Sectional	male	11.6112	5-14yrs	36.5	37	144	24	positive	636.5		Absents	Asymptomatic_malaria	11.8	6.32	4.38	0	0	35.3	80.6	26.9	33.4	327	37.5	12.9	11.2	10.2	3.4	2.35	3.35	0.58	0.01	0.03	37.1	53	9.2	0.2	0.5	0	0	0.01	0.2	3.99	9.1	0.6	8.5	90.9	2	6.54
4105	Cross-Sectional	male	11.5811	5-14yrs	36.5	24	130	17	positive	3059		Absents	Asymptomatic_malaria	12.5	6.76	4.53	0	0	38.2	84.3	27.6	32.7	257	42.1	13.7	12.2	10.5	2.7	2.04	3.28	0.77	0.58	0.09	30.2	48.5	11.4	8.6	1.3	0	0	0.02	0.3	12.19	26.9	1.5	9.2	89.3	2.5	6.425
4106	Cross-Sectional	male	12.6105	5-14yrs	36.5	38	149	25	positive	4049		Absents	Asymptomatic_malaria	11.6	5.21	4.12	0.04	0.1	35.8	86.9	28.2	32.4	288	40.5	12.7	9.1	9	2.6	1.01	3.51	0.53	0.14	0.02	19.3	67.4	10.2	2.7	0.4	0	0	0.01	0.2	5.48	13.3	1	6.9	92.1	1.3	3.744
4107	Cross-Sectional	male	11.6112	5-14yrs	36.8	29	137	16	positive	190.5		Absents	Asymptomatic_malaria	12.4	5.45	4.14	0	0	37.5	90.6	30	33.1	250	43	13.2	11.6	10.3	2.5	0.88	3.61	0.59	0.34	0.03	16.2	66.2	10.8	6.2	0.6	0	0	0	0	16.77	40.5	10	16.2	73.8	2.8	7
4108	Cross-Sectional	male	13.8207	5-14yrs	37.1	32	137	20	positive	427.5		Absents	Asymptomatic_malaria	11.1	9.77	4.28	0.21	0.5	35.6	83.2	25.9	31.2	244	43.8	14.6	12.4	10.9	2.7	3.39	4.2	1.44	0.71	0.03	34.7	43	14.7	7.3	0.3	0.01	0.1	0.02	0.2	9.59	22.4	2.1	9.1	88.8	1.6	3.904
4109	Cross-Sectional	male	13.3963	5-14yrs	36.4	32	145	19	positive	921.5		Absents	Asymptomatic_malaria	11.1	6.2	3.89	0	0	34.5	88.7	28.5	32.2	285	39.7	12.3	13.4	11.3	3.2	2.22	2.82	0.79	0.33	0.04	35.9	45.5	12.7	5.3	0.6	0	0	0.02	0.3	7.7	19.8	2	10	88	3.6	10.26
4110	Cross-Sectional	female	12.3696	5-14yrs	36.6	33	147	23	positive	64		Absents	Asymptomatic_malaria	12.3	6.61	4.3	0	0	36.3	84.4	28.6	33.9	320	42.9	13.9	11	10.1	3.2	2.17	3.27	0.97	0.18	0.02	32.8	49.5	14.7	2.7	0.3	0	0	0.03	0.5	11.83	27.5	4.1	11.5	84.4	1.9	6.08
4111	Cross-Sectional	male	12.6516	5-14yrs	36.4	34	145	20	negative	0		Absents	NO_malaria	11.2	6.11	3.9	0	0	34	87.2	28.7	32.9	227	43.5	13.8	11.1	10.1	2.3	1.92	3.28	0.75	0.13	0.03	31.4	53.7	12.3	2.1	0.5	0.01	0.2	0.03	0.5	7.1	18.2	8.5	11.4	80.1	3	6.81
4112	Cross-Sectional	male	13.4018	5-14yrs	37.4	41	149	22	positive	7091.5		Absents	Asymptomatic_malaria	13.1	3.83	5.23	0	0	40.8	78	25	32.1	194	41.2	14.7	12.1	10.6	2.1	0.89	2.03	0.73	0.16	0.02	23.2	53	19.1	4.2	0.5	0.01	0.3	0.01	0.3	6.01	11.5	0.5	6.7	92.8	5.3	10.282
4113	Cross-Sectional	female	12.6516	5-14yrs	36.8	49	160	23	negative	0		Absents	NO_malaria	10.1	7.71	4.11	6.08	14.8	31.8	77.4	24.6	31.8	354	41.2	14.7	10.7	9.5	3.4	2.58	4.26	0.56	0.29	0.02	33.3	55.3	7.3	3.8	0.3	0.01	0.1	0.02	0.3	6.53	15.9	2.6	12.4	85	0.9	3.186
4114	Cross-Sectional	male	10.245	5-14yrs	36.6	29	109	19	positive	232		Absents	Asymptomatic_malaria	11.9	6.73	4.64	0	0	34.8	75	25.6	34.2	278	37.2	13.9	10.8	10	2.9	2.79	3.16	0.62	0.12	0.04	41.4	47	9.2	1.8	0.6	0.01	0.1	0.02	0.3	6.73	14.5	3.1	7.7	89.2	1.1	3.058
4115	Cross-Sectional	male	12.6516	5-14yrs	36	29	142	15	positive	311.5		Absents	Asymptomatic_malaria	10.9	7.24	4.12	0.32	0.8	33.9	82.3	26.5	32.2	386	41.9	14.1	11.7	10.5	4.3	2.76	3.17	0.99	0.3	0.02	38.1	43.8	13.7	4.1	0.3	0.01	0.1	0.03	0.4	7.05	17.1	1.6	9.6	88.8	0.7	2.702
4116	Cross-Sectional	male	14.653	5-14yrs	37.4	31	136	17	negative	0		Absents	NO_malaria	11	8.08	3.82	0.3	0.8	32.9	86.1	28.8	33.4	419	42.7	13.6	11.2	10	4.1	2.64	4.26	0.65	0.48	0.05	32.8	52.7	8	5.9	0.6	0	0	0.04	0.5	6.76	17.7	1.8	14.5	83.7	2.1	8.799
4117	Cross-Sectional	male	12.6516	5-14yrs	37.1	31	144	19.5	positive	63.5		Absents	Asymptomatic_malaria	11.5	5.78	4.38	0.21	0.5	37.4	85.4	26.3	30.7	194	40.1	13	14.2	11.1	2.3	1.47	3.31	0.78	0.19	0.03	25.4	57.3	13.5	3.3	0.5	0	0	0.08	1.4	8.98	20.5	6.6	12.9	80.5	3.2	6.208
4118	Cross-Sectional	female	15.2389	15+yrs	37.3	49	156	25	positive	127		Absents	Asymptomatic_malaria	14.7	10.12	4.78	0	0	42.7	89.3	30.8	34.4	287	44.3	13.5	9.8	9.5	2.8	2.67	5.82	0.91	0.69	0.03	26.4	57.5	9	6.8	0.3	0.02	0.2	0.04	0.4	8.51	17.8	2.5	14.1	83.4	1.5	4.305
4119	Cross-Sectional	male	15.2005	15+yrs	37.3	43	160	21	positive	72		Absents	Asymptomatic_malaria	12	6.8	4.66	0	0	38.5	82.6	25.8	31.2	306	41.3	14	11.5	10.3	3.2	2.14	3.82	0.63	0.18	0.03	31.5	56.2	9.3	2.6	0.4	0	0	0.01	0.1	10.02	21.5	2.1	7.9	90	0.6	1.836
4120	Cross-Sectional	female	12.46	5-14yrs	36.3	36	152	16.5	positive	511		Absents	Asymptomatic_malaria	11.8	5.53	4.63	0.18	0.4	37	79.9	25.5	31.9	370	40.7	14.1	10.1	9.2	3.3	1.98	2.79	0.49	0.24	0.03	35.8	50.5	8.9	4.3	0.5	0	0	0	0	5.09	11	1.5	7.3	91.2	1.5	5.55
4121	Cross-Sectional	male	10.653	5-14yrs	36.2	24	123	19	negative	0		Absents	NO_malaria	11.3	7.27	4.45	0	0	34.3	77.1	25.4	32.9	220	39.3	14.1	14.2	11.1	2.5	3.23	3.23	0.54	0.23	0.04	44.4	44.4	7.4	3.2	0.6	0	0	0.04	0.6	7.34	16.5	2.4	10.8	86.8	2.4	5.28
4122	Cross-Sectional	male	11.6523	5-14yrs	36.1	30	141	18.5	positive	898		Absents	Asymptomatic_malaria	12.4	6.34	5.12	0	0	40.2	78.5	24.2	30.8	278	39.8	14.2	12.2	11.3	3.3	2.18	2.97	0.75	0.39	0.05	34.4	46.8	11.8	6.2	0.8	0	0	0.02	0.3	4.92	9.6	1	5.3	93.7	3.3	9.174
4123	Cross-Sectional	male	12.6516	5-14yrs	37.3	26	128	18	positive	484.5		Absents	Asymptomatic_malaria	11.5	5.52	5.3	5.83	11	38.5	72.6	21.7	29.9	350	37.2	14.2	11.1	10.1	3.8	1.9	2.92	0.35	0.32	0.03	34.5	52.9	6.3	5.8	0.5	0.01	0.2	0.01	0.2	3.07	5.8	0	5.1	94.9	1.4	4.9
4124	Cross-Sectional	female	14.653	5-14yrs	37.2	31	143	19	positive	1507.5		Presents	Asymptomatic_malaria	12.1	5.59	4.19	0.83	2	36.4	86.9	28.9	33.2	214	41.1	13.2	15.4	12.3	2.8	1.09	3.51	0.74	0.22	0.03	19.6	62.8	13.2	3.9	0.5	0	0	0.01	0.2	5.99	14.3	1.3	6.1	92.6	3.8	8.132
4125	Cross-Sectional	female	11.4524	5-14yrs	36.5	24	132	17	positive	7671		Absents	Asymptomatic_malaria	10.1	8.14	3.78	0	0	30	79.4	26.7	33.7	371	40.9	14.3	8.2	8.5	2.9	3.93	3.36	0.68	0.14	0.03	48.2	41.3	8.4	1.7	0.4	0	0	0.06	0.7	13.04	34.5	9.1	13.1	77.8	0.8	2.968
4126	Cross-Sectional	female	11.6523	5-14yrs	37.3	33	143	24	positive	609.5		Absents	Asymptomatic_malaria	12.7	6.42	4.57	0	0	37.9	82.9	27.8	33.5	206	39.3	13.2	12.9	10.9	2.3	2.37	2.63	0.88	0.51	0.03	36.9	41	13.7	7.9	0.5	0	0	0.05	0.8	9.05	19.8	0.4	6.6	93	2.9	5.974
4127	Cross-Sectional	female	12.6516	5-14yrs	37.2	27	131	20	positive	946		Absents	Asymptomatic_malaria	11	5.29	4.46	0.75	1.7	32.8	73.5	24.7	33.5	419	37.6	14.1	10.4	9.7	4.1	1.46	2.87	0.66	0.26	0.04	27.5	54.3	12.5	4.9	0.8	0.01	0.2	0.02	0.4	4.77	10.7	1.1	7	91.9	1	4.19
4128	Cross-Sectional	female	11.6523	5-14yrs	36.2	30	134	19	positive	2009.5		Absents	Asymptomatic_malaria	11.7	4.82	3.83	0.38	1	36.3	94.8	30.5	32.2	163	46.4	13.3	13.3	11.5	1.9	1.5	2.46	0.71	0.13	0.02	31.2	51	14.7	2.7	0.4	0.01	0.2	0.03	0.6	4.52	11.8	0.3	3.2	96.5	3.9	6.357
4129	Cross-Sectional	male	13.6537	5-14yrs	36.1	33	142	20	positive	3421		Absents	Asymptomatic_malaria	11.7	6.2	4.67	1.16	2.5	34.4	73.7	25.1	34	285	38.5	14.6	13.5	11.3	3.3	2.25	2.65	0.9	0.38	0.02	36.4	42.7	14.5	6.1	0.3	0	0	0.03	0.5	3.5	7.5	0.7	8.9	90.4	2.3	6.555
4130	Cross-Sectional	female	13.6537	5-14yrs	36.5	42	154	22	positive	360		Absents	Asymptomatic_malaria	10.9	4.51	4.29	0.04	0.1	34.8	81.1	25.4	31.3	275	40.3	13.7	12.3	10.8	3.1	1.18	2.44	0.49	0.36	0.04	26.1	54.1	10.9	8	0.9	0.03	0.7	0.02	0.4	4.98	11.6	1.1	5.9	93	3.4	9.35
4131	Cross-Sectional	male	14.653	5-14yrs	37.3	32	141.5	18	positive	566		Absents	Asymptomatic_malaria	11.1	5.76	4.34	0	0	35.6	82	25.6	31.2	162	41.3	13.8	18.1	12.8	2.2	1.99	2.64	0.74	0.37	0.02	34.7	45.8	12.8	6.4	0.3	0	0	0.04	0.7	7.07	16.3	1.3	8.9	89.8	7.5	12.15
4132	Cross-Sectional	male	12.6516	5-14yrs	37	34	144	19	positive	80		Absents	Asymptomatic_malaria	12.3	6.64	4.14	0	0	35.8	86.5	29.7	34.4	213	41.1	13.2	12.4	10.6	2.3	2.89	3.01	0.56	0.16	0.02	43.6	45.3	8.4	2.4	0.3	0	0	0.05	0.8	6.13	14.8	2	9.2	88.8	2.3	4.899
4133	Cross-Sectional	male	11.4552	5-14yrs	37.3	29	132	20	positive	449		Presents	Asymptomatic_malaria	10.7	5.77	4.01	0	0	34.5	86	26.7	31	252	39.1	12.4	10.4	9.9	2.5	2.03	2.64	0.63	0.46	0.01	35.1	45.8	10.9	8	0.2	0.01	0.2	0.02	0.3	7.94	19.8	1.6	8.7	89.7	1.4	3.528
4134	Cross-Sectional	male	13.6537	5-14yrs	36.8	33	147	16	positive	18740.5		Absents	Asymptomatic_malaria	11.7	7.04	4.06	0	0	36.4	89.7	28.8	32.1	322	42.8	13.1	11.3	10.4	3.4	2.42	3.48	0.98	0.14	0.02	34.4	49.4	13.9	2	0.3	0	0	0.05	0.7	6.82	16.8	0.8	6.4	92.8	3	9.66
4135	Cross-Sectional	female	14.653	5-14yrs	36.2	39	156	16	positive	916		Presents	Asymptomatic_malaria	12	8.24	4.99	0.34	0.7	39.1	78.4	24	30.7	370	40.9	14.4	11.4	10	3.8	2.91	4.12	0.8	0.37	0.04	35.3	50	9.7	4.5	0.5	0	0	0.05	0.6	7.88	15.8	1	8.6	90.4	2.1	7.77
4136	Cross-Sectional	female	10.653	5-14yrs	36.2	29	137	16	positive	112		Presents	Asymptomatic_malaria	11.6	8.06	4.66	0.51	1.1	33.7	72.3	24.9	34.4	363	34.5	13.5	11.1	10	3.7	1.41	5.72	0.74	0.17	0.02	17.5	71	9.2	2.1	0.2	0	0	0.01	0.1	7.69	16.5	2.5	13	84.5	2.9	10.527
4137	Cross-Sectional	female	12.6516	5-14yrs	36.1	29	138	20	positive	199		Absents	Asymptomatic_malaria	11.9	5.01	4.76	0	0	36.5	76.7	25	32.6	247	37.8	13.7	14	11.1	2.8	1.06	2.72	0.75	0.44	0.04	21.1	54.3	15	8.8	0.8	0	0	0.01	0.2	4.71	9.9	0.8	6.6	92.6	6.4	15.808
4138	Cross-Sectional	female	11.655	5-14yrs	37	35	147	20	negative	0		Absents	NO_malaria	13.1	6.9	4.97	1.29	2.6	39.3	79.1	26.4	33.3	298	42.3	14.7	12	10.4	3.1	2.31	3.41	0.82	0.3	0.06	33.5	49.4	11.9	4.3	0.9	0	0	0.01	0.1	5.47	11	0.3	4.8	94.9	2.6	7.748
4139	Cross-Sectional	male	13.1198	5-14yrs	37.1	28	135	19	positive	5797		Absents	Asymptomatic_malaria	11.5	10.3	4.37	0	0	36.4	83.3	26.3	31.6	308	39.2	13	12.7	10.7	3.5	4.62	3.76	1.05	0.82	0.05	44.8	36.5	10.2	8	0.5	0	0	0.07	0.7	3.8	8.7	0	3.2	96.8	3.1	9.548
4140	Cross-Sectional	male	10.6557	5-14yrs	36.8	25	134	17	positive	490		Absents	Asymptomatic_malaria	12.1	8.37	4.63	0.55	1.2	34.6	74.7	26.1	35	237	37.2	13.9	14.4	11.8	2.8	1.57	5.63	0.91	0.24	0.02	18.7	67.3	10.9	2.9	0.2	0.02	0.2	0.06	0.7	5	10.8	2	13.9	84.1	6.1	14.457
4141	Cross-Sectional	male	11.6578	5-14yrs	36.8	30.7	140	17	positive	205.5		Absents	Asymptomatic_malaria	12.2	5.58	4.13	0	0	35.5	86	29.5	34.4	327	41.6	13.4	11	10.3	3.4	1.54	3.63	0.31	0.09	0.01	27.5	65.1	5.6	1.6	0.2	0.01	0.2	0.02	0.4	5.16	12.5	1.8	5.9	92.3	3.3	10.791
4142	Cross-Sectional	female	11.8138	5-14yrs	37.3	29	137	19	positive	519		Absents	Asymptomatic_malaria	10.9	5.88	3.75	0	0	33.4	89.1	29.1	32.6	265	44.6	13.5	13.9	11.9	3.2	1.4	3.22	0.81	0.4	0.05	23.7	54.8	13.8	6.8	0.9	0.01	0.2	0.03	0.5	7.99	21.3	0.8	7.6	91.6	3.6	9.54
4143	Cross-Sectional	male	15.091	15+yrs	36	42	159	21	positive	79		Absents	Asymptomatic_malaria	11.8	7.74	4.55	0.04	0.1	33.8	74.3	25.9	34.9	332	41.7	15.5	11.6	10.4	3.4	2.19	4.25	0.78	0.48	0.04	28.3	54.9	10.1	6.2	0.5	0	0	0.03	0.4	3.59	7.9	1	7.1	91.9	1.5	4.98
4144	Cross-Sectional	female	14.6612	5-14yrs	36.8	44	161	23	positive	72		Absents	Asymptomatic_malaria	12.6	8.11	4.31	0	0	36.9	85.6	29.2	34.1	337	41.9	13.4	12.8	10.9	3.7	2.14	4.71	0.66	0.58	0.02	26.4	58.1	8.1	7.2	0.2	0	0	0.02	0.2	7.93	18.4	0.6	6	93.4	1.6	5.392
4145	Cross-Sectional	female	10.6639	5-14yrs	37.1	25	133	19	positive	2234.5		Absents	Asymptomatic_malaria	13.5	5.58	4.83	0.53	1.1	41.6	86.1	28	32.5	275	39.4	12.6	11.3	10.4	2.9	1.79	3	0.61	0.15	0.03	32.1	53.8	10.9	2.7	0.5	0	0	0.02	0.4	4.88	10.1	0.5	3.7	95.8	1.6	4.4
4146	Cross-Sectional	female	14.6639	5-14yrs	36.3	34	148	20	positive	404		Absents	Asymptomatic_malaria	13.3	6.33	4.73	0	0	40.3	85.2	28.1	33	262	40.5	13.2	12	10.7	2.9	3.33	2.25	0.49	0.23	0.03	52.7	35.5	7.7	3.6	0.5	0	0	0.03	0.5	7.85	16.6	0.8	6.1	93.1	3.1	8.122
4147	Cross-Sectional	female	12.0821	5-14yrs	36.7	31	141	19	negative	0		Absents	NO_malaria	12.2	7.99	4.52	0	0	36.5	80.8	27	33.4	457	37.2	12.8	10.4	9.6	4.4	4.46	2.64	0.4	0.45	0.04	55.9	33	5	5.6	0.5	0	0	0.07	0.9	9.4	20.8	6.6	18	75.4	0.9	4.113
4148	Cross-Sectional	female	12.835	5-14yrs	36.5	32	143	21	positive	1177.5		Absents	Asymptomatic_malaria	11.9	6.67	4.8	1.29	2.7	37.4	77.9	24.8	31.8	353	36.5	13	8.6	8.7	2.9	2.92	2.76	0.55	0.41	0.03	43.9	41.4	8.2	6.1	0.4	0.01	0.1	0.04	0.6	7.78	16.2	1.9	9.9	88.2	0.8	2.824
4149	Cross-Sectional	male	10.6776	5-14yrs	36.3	26	131	19	positive	793		Absents	Asymptomatic_malaria	12.4	8.25	4.63	0	0	38.2	82.5	26.8	32.5	260	38.1	12.7	13.7	11.4	3	2.54	4.06	0.72	0.88	0.05	30.8	49.2	8.7	10.7	0.6	0.01	0.1	0.04	0.5	6.48	14	1	4.9	94.1	4.7	12.22
4150	Cross-Sectional	female	12.6762	5-14yrs	37.1	34	143	21	positive	1026.5		Absents	Asymptomatic_malaria	12.7	5.76	4.7	0	0	39.5	84	27	32.2	294	35.9	11.9	11.1	10.5	3.1	1.89	3.17	0.35	0.33	0.02	32.9	55	6.1	5.7	0.3	0	0	0.04	0.7	15.6	33.2	2.6	10	87.4	2.8	8.232
4151	Cross-Sectional	female	12.0356	5-14yrs	36.5	53	156	26	negative	0		Absents	NO_malaria	12.2	5.59	4.34	1.25	2.9	38.5	88.7	28.1	31.7	303	44.1	13.5	9.4	9.7	2.8	1.36	3.68	0.5	0.03	0.02	24.4	65.8	8.9	0.5	0.4	0	0	0.02	0.4	5.99	13.8	1.6	13.2	85.2	2.2	6.666
4152	Cross-Sectional	female	12.6762	5-14yrs	37.3	23	130	15	positive	1196.5		Absents	Asymptomatic_malaria	11.4	8.62	4.56	1.18	2.6	35.4	77.6	25	32.2	282	44	15.7	12.1	10.6	3	2.39	3.67	1.1	1.42	0.04	27.6	42.6	12.8	16.5	0.5	0	0	0.03	0.3	8.85	19.4	7.9	16.8	75.3	3.8	10.716
4153	Cross-Sectional	female	1.70021	<2yrs	36.3	40	156	17	positive	997		Absents	Asymptomatic_malaria	11.3	5.03	3.67	0	0	34.2	93.2	30.8	33	174	44.6	12.9	17.3	12.9	2.2	1.55	2.45	0.53	0.48	0.02	30.9	48.7	10.5	9.5	0.4	0	0	0.02	0.4	5.28	14.4	1.4	11.5	87.1	13.8	24.012
4154	Cross-Sectional	male	14.1711	5-14yrs	37.3	35	145	20	negative	0		Absents	NO_malaria	11	8.18	4.62	3.83	8.3	34.7	75.1	23.8	31.7	269	37.1	13.8	12	10.7	2.9	2.82	3.96	0.7	0.65	0.05	34.5	48.4	8.6	7.9	0.6	0	0	0.03	0.4	7.3	15.8	1.7	11.5	86.8	3.6	9.684
4155	Cross-Sectional	male	10.7187	5-14yrs	36.2	23	126	16.5	positive	8438		Absents	Asymptomatic_malaria	10.1	8.01	4.1	0.41	1	32	78	24.6	31.6	280	47.2	16.5	8.1	8.7	2.2	4.46	2.2	0.54	0.78	0.03	55.7	27.5	6.7	9.7	0.4	0	0	0.06	0.7	6.97	17	2.3	14.8	82.9	1	2.8
4156	Cross-Sectional	female	10.4175	5-14yrs	36.9	36	147	22	positive	166.5		Absents	Asymptomatic_malaria	11.5	8.65	4.74	1.84	3.9	34.5	72.8	24.3	33.3	446	41.4	16.1	9.7	9.3	4	4.32	3.11	0.76	0.43	0.03	49.9	36	8.8	5	0.3	0.01	0.1	0.02	0.2	7.68	16.2	0.8	8.8	90.4	1.7	7.582
4157	Cross-Sectional	female	12.9363	5-14yrs	37.1	44	152	24	positive	2461		Absents	Asymptomatic_malaria	13.7	4.95	4.62	0	0	42	90.9	29.7	32.6	218	44.7	13.3	12.6	11	2.4	2.34	1.88	0.54	0.17	0.02	47.3	38	10.9	3.4	0.4	0	0	0.03	0.6	6.84	14.8	0.7	8.6	90.7	5	10.9
4158	Cross-Sectional	female	9.87543	5-14yrs	37.2	27	131	17	positive	627		Absents	Asymptomatic_malaria	11.2	7.84	4.65	0	0	36.2	77.8	24.1	30.9	187	39.4	14.1	15.4	12.4	2.5	2.21	4.5	0.8	0.31	0.02	28.1	57.4	10.2	4	0.3	0	0	0.03	0.4	6.88	14.8	1.9	7.3	90.8	9.8	18.326
4159	Cross-Sectional	male	14.6858	5-14yrs	37.2	40	155	21	positive	648		Absents	Asymptomatic_malaria	11.8	6.41	4.75	0	0	37.5	78.9	24.8	31.5	239	37.8	13.2	11	10.3	2.6	2.68	2.74	0.67	0.29	0.03	41.8	42.7	10.5	4.5	0.5	0.01	0.2	0.03	0.5	6.27	13.2	0.6	7.9	91.5	2.8	6.692
4160	Cross-Sectional	female	14.6858	5-14yrs	36.2	35	149	21	negative	0		Absents	NO_malaria	10.5	8.3	4.02	0	0	32.3	80.3	26.1	32.5	334	43.5	14.7	10.1	9.3	3.1	2.36	4.98	0.55	0.37	0.04	28.4	60	6.6	4.5	0.5	0	0	0.02	0.2	8.2	20.4	1.2	6.7	92.1	1.3	4.342
4161	Cross-Sectional	male	13.8152	5-14yrs	36.1	29	139	18.5	positive	1307.5		Absents	Asymptomatic_malaria	11.4	6.05	4.38	0	0	36.2	82.6	26	31.5	216	40.7	13.5	12.1	10.6	2.3	1.85	2.94	0.85	0.38	0.03	30.6	48.6	14	6.3	0.5	0	0	0.01	0.2	4.2	9.6	0.7	5.9	93.4	4.4	9.504
4162	Cross-Sectional	female	14.7899	5-14yrs	36.8	63	157	30	negative	0		Absents	NO_malaria	11.3	10.18	4.88	26.98	55.3	32.3	66.2	23.2	35	233	36.9	16.1	0	0	0	2.9	6.15	0.77	0.31	0.05	28.5	60.4	7.6	3	0.5	0	0	0.04	0.4	10.44	21.4	7	18.8	74.2	13.3	30.989
4163	Cross-Sectional	female	12.3559	5-14yrs	37	32	142.5	22	negative	0		Absents	NO_malaria	12.9	7.29	5.52	2.64	4.8	38	68.8	23.4	33.9	226	41.1	16.7	12.5	10	2	2.73	3.97	0.45	0.11	0.03	37.4	54.5	6.2	1.5	0.4	0	0	0.03	0.4	6.46	11.7	0.9	6.9	92.2	13	29.38
4164	Cross-Sectional	female	13.1691	5-14yrs	36.2	31	144	19	negative	0		Absents	NO_malaria	12.2	7.74	4.64	1.06	2.3	34.8	75	26.3	35.1	221	39.3	14.6	12.7	10.2	2	1.72	4.74	0.81	0.42	0.05	22.3	61.2	10.5	5.4	0.6	0.01	0.1	0.04	0.5	5.71	12.3	1.7	10.5	87.8	10.5	23.205
4165	Cross-Sectional	female	11.7317	5-14yrs	36	35	148	19.5	negative	0		Absents	NO_malaria	11.3	6.25	4.52	0.4	0.9	37.2	82.3	25	30.4	281	45.3	15.1	11.6	10.3	2.8	1.85	3.15	0.92	0.31	0.02	29.6	50.4	14.7	5	0.3	0.01	0.2	0.02	0.3	11.8	26.1	4.1	12.1	83.8	3.9	10.959
4166	Cross-Sectional	male	10.872	5-14yrs	36.8	33	142	20.5	positive	4050		Absents	Asymptomatic_malaria	11.3	6.92	3.79	0	0	34.6	91.3	29.8	32.7	198	43.5	13.1	10.6	9.9	2	2.33	3.5	0.98	0.09	0.02	33.6	50.6	14.2	1.3	0.3	0.01	0.1	0.03	0.4	8.57	22.6	1.1	8.9	90	2.3	4.554
4167	Cross-Sectional	female	10.7187	5-14yrs	37.2	31	142	20	positive	276		Absents	Asymptomatic_malaria	11.7	5.86	4.62	0.36	0.8	35.8	77.5	25.3	32.7	298	36.7	13.2	13.6	11.3	3.5	1.13	3.7	0.68	0.3	0.05	19.3	63.1	11.6	5.1	0.9	0	0	0.02	0.3	8.18	17.7	1.5	11.5	87	2.3	6.854
4168	Cross-Sectional	male	14.7187	5-14yrs	36.8	42.5	156	22.9	positive	595		Absents	Asymptomatic_malaria	12.3	4.84	4.43	0	0	37	83.5	27.8	33.2	138	42.2	13.8	15.3	12.3	1.8	1.73	2.38	0.61	0.09	0.03	35.7	49.2	12.6	1.9	0.6	0.01	0.2	0.01	0.2	6.91	15.6	1.5	9.3	89.2	3.7	5.106
4169	Cross-Sectional	male	14.0589	5-14yrs	37.1	35	153	19.5	positive	254		Absents	Asymptomatic_malaria	13.1	7.44	4.7	0	0	40	85.1	27.9	32.8	236	41.6	13.3	13.8	10.9	2.7	1.89	4.8	0.5	0.22	0.03	25.4	64.5	6.7	3	0.4	0	0	0.02	0.3	6.2	13.2	0.6	5.4	94	1.6	3.776
4170	Cross-Sectional	female	14.1711	5-14yrs	36.7	47	157	24	negative	0		Absents	NO_malaria	11.7	7.2	4.2	0.21	0.5	36.2	86.2	27.9	32.3	296	41.8	13.5	11.5	10.3	3.1	3.65	2.68	0.57	0.28	0.02	50.7	37.2	7.9	3.9	0.3	0	0	0.03	0.4	8.78	20.9	2.6	11	86.4	0.7	2.072
4171	Cross-Sectional	male	12.7173	5-14yrs	37.2	40	152	23	positive	712		Absents	Asymptomatic_malaria	11.5	6.76	4.66	3.02	6.5	35.4	76	24.7	32.5	204	36.3	13.5	12.5	10.7	2.2	1.88	3.17	0.67	1	0.04	27.8	46.9	9.9	14.8	0.6	0	0	0.02	0.3	4.43	9.5	1	8	91	4.8	9.792
4172	Cross-Sectional	male	5.38535	5-14yrs	37.1	33	152.5	25	negative	0		Absents	NO_malaria	13.2	7.18	4.78	1.48	3.1	40.2	84.1	27.6	32.8	258	40.5	13.2	10.9	10.2	2.7	3.07	3.02	0.52	0.56	0.01	42.8	42.1	7.2	7.8	0.1	0.01	0.1	0.04	0.6	5.16	10.8	1.3	6.9	91.8	2.9	7.482
4173	Cross-Sectional	male	12.1205	5-14yrs	36.4	38.9	134.5	18.5	positive	470		Absents	Asymptomatic_malaria	12.6	5.43	4.59	0	0	36.5	79.5	27.5	34.5	254	40.3	14	14.5	12.1	3.3	2.54	1.86	0.58	0.43	0.02	46.7	34.3	10.7	7.9	0.4	0	0	0.02	0.4	4.36	9.5	1	9.6	89.4	3.8	9.652
4174	Cross-Sectional	male	14.141	5-14yrs	36.7	41	155.5	19	positive	182		Absents	Asymptomatic_malaria	12.8	10.25	4.47	0	0	37.4	83.7	28.6	34.2	257	39.7	13	13.2	11.3	3	6.92	1.87	0.95	0.46	0.05	67.5	18.2	9.3	4.5	0.5	0	0	0.07	0.7	5.27	11.8	0.4	7.2	92.4	3.5	8.995
4175	Cross-Sectional	male	13.7221	5-14yrs	36.9	36.2	135	17	positive	1781.5		Absents	Asymptomatic_malaria	11.4	5.19	3.92	0	0	35.4	90.3	29.1	32.2	224	46.1	13.9	13.2	11.1	2.6	1.44	2.45	0.81	0.48	0.01	27.8	47.2	15.6	9.2	0.2	0	0	0.02	0.4	6	15.3	1.5	9.6	88.9	3.4	7.616
4176	Cross-Sectional	male	11.6359	5-14yrs	37	38.7	150.5	17	positive	135		Absents	Asymptomatic_malaria	6.1	20.43	2.19	8.05	36.8	20	91.3	27.9	30.5	267	94.6	29.8	11.7	10.2	2.4	9.64	7.2	1.61	1.89	0.09	47.2	35.2	7.9	9.3	0.4	1.65	8.1	0.44	2.2	27.02	123.4	10.1	24.3	65.6	7.6	20.292
4177	Cross-Sectional	male	11.2361	5-14yrs	36.5	30	140	18.5	negative	0		Absents	NO_malaria	13.2	8.04	4.91	0.09	0.2	41.7	84.9	26.9	31.7	264	43.5	14.2	12.1	10.5	2.9	2.82	4.03	0.79	0.37	0.03	35.1	50.1	9.8	4.6	0.4	0	0	0.02	0.2	14.14	28.8	2	12.5	85.5	2.3	6.072
4178	Cross-Sectional	male	11.7317	5-14yrs	36.5	41.2	136	18	positive	556		Absents	Asymptomatic_malaria	12.7	8.6	4.96	0	0	37.6	75.8	25.6	33.8	339	39.3	14.5	11.6	10.6	3.7	2.77	4	1.13	0.59	0.11	32.2	46.5	13.1	6.9	1.3	0	0	0.03	0.3	5.65	11.4	3.4	11.8	84.8	3	10.17
4179	Cross-Sectional	male	12.4162	5-14yrs	37.3	43	112.5	18.7	positive	3407.5		Absents	Asymptomatic_malaria	11.5	5.74	4.39	0	0	35.7	81.3	26.2	32.2	266	39.8	13.3	11.5	10.7	2.8	2.1	2.43	0.56	0.61	0.04	36.6	42.3	9.8	10.6	0.7	0.01	0.2	0.02	0.3	6.8	15.5	2.2	12.7	85.1	3.5	9.31
4180	Cross-Sectional	female	14.7324	5-14yrs	36	51.4	151	33	positive	454.5		Absents	Asymptomatic_malaria	12.3	4.83	3.54	0	0	35.9	101.4	34.7	34.3	323	48	13	11.2	10.1	3.2	1.52	2.54	0.5	0.25	0.02	31.4	52.6	10.4	5.2	0.4	0	0	0	0	5.88	16.6	1.7	11.5	86.8	1.5	4.845
4181	Cross-Sectional	female	10.7324	5-14yrs	36.8	38.4	130	17.5	positive	487.5		Absents	Asymptomatic_malaria	10.8	5.46	3.78	0	0	31.9	84.4	28.6	33.9	153	46.1	15.1	12.1	10.8	1.7	1.95	2.79	0.59	0.11	0.02	35.7	51.1	10.8	2	0.4	0.01	0.2	0.03	0.5	13.19	34.9	2.5	11.9	85.6	3.5	5.355
4182	Cross-Sectional	male	11.7317	5-14yrs	36.5	38.2	129	15.9	positive	8587.5		Absents	Asymptomatic_malaria	11.5	4.23	4.26	0	0	34.3	80.5	27	33.5	231	43.5	14.7	10.8	10	2.4	1.12	2.38	0.53	0.18	0.02	26.4	56.3	12.5	4.3	0.5	0.01	0.2	0.01	0.2	7.8	18.3	0.6	4.5	94.9	0.5	1.155
4183	Cross-Sectional	female	10.7324	5-14yrs	36.6	41.7	136	17	positive	119		Absents	Asymptomatic_malaria	11.1	5.96	4.53	0	0	34.3	75.7	24.5	32.4	224	41.3	15.2	14	11.1	2.5	3.07	2.1	0.65	0.12	0.02	51.6	35.2	10.9	2	0.3	0	0	0.03	0.5	4.3	9.5	1	7.3	91.7	4.4	9.856
4184	Cross-Sectional	female	13.1034	5-14yrs	36.7	47.3	144	17	positive	26609		Absents	Asymptomatic_malaria	11.7	4.57	4.45	0	0	36.8	82.7	26.3	31.8	300	39.8	13.2	11.4	10.4	3.1	1.53	1.81	0.94	0.28	0.01	33.5	39.6	20.6	6.1	0.2	0.01	0.2	0.01	0.2	4.81	10.8	0.6	6.2	93.2	2.7	8.1
4185	Cross-Sectional	male	11.0746	5-14yrs	37.3	41.5	135	17	negative	0		Absents	NO_malaria	13.2	6.3	4.55	0	0	39.1	85.9	29	33.8	288	41.3	13.2	12.3	10.9	3.1	1.88	2.42	0.66	1.3	0.04	29.9	38.4	10.5	20.6	0.6	0	0	0.06	1	4.87	10.7	1.4	6.7	91.9	5.8	16.704
4186	Cross-Sectional	female	12.8378	5-14yrs	37.1	35	117.5	19.5	positive	223		Absents	Asymptomatic_malaria	12.7	6.27	4.7	0.09	0.2	37.9	80.6	27	33.5	272	40.1	13.8	11	10	2.8	2.17	3.39	0.58	0.11	0.02	34.5	54.1	9.3	1.8	0.3	0	0	0.02	0.3	6.39	13.6	1.5	8.3	90.2	1	2.72
4187	Cross-Sectional	male	12.0082	5-14yrs	36.6	29	155	16	positive	33372.5		Absents	Asymptomatic_malaria	12	7.33	4.46	0	0	36.5	81.8	26.9	32.9	223	39.6	13.3	11.7	10	2.2	4.14	1.89	0.96	0.33	0.01	56.5	25.8	13.1	4.5	0.1	0	0	0.03	0.4	8.74	19.6	2	7.2	90.8	1.3	2.899
4188	Cross-Sectional	female	15.2334	15+yrs	36.5	60	178	27.5	positive	465.5		Absents	Asymptomatic_malaria	12.3	5.51	4.19	0	0	36.9	88.1	29.4	33.3	168	43.6	13.3	12.9	11.1	1.9	1.86	2.64	0.94	0.05	0.02	33.7	47.9	17.1	0.9	0.4	0	0	0.02	0.4	5.99	14.3	1.7	7.3	91	2.8	4.704
4189	Cross-Sectional	male	9.78508	5-14yrs	36.8	20	126	15.4	positive	2196.5		Absents	Asymptomatic_malaria	12.1	5.07	4.38	0	0	36.2	82.6	27.6	33.4	108	42.1	14.1	13.5	11.7	1.4	2.17	2.11	0.75	0.02	0.02	42.8	41.6	14.8	0.4	0.4	0	0	0.01	0.2	7.58	17.3	1.3	8.1	90.6	5.8	6.264
4190	Cross-Sectional	female	12.7365	5-14yrs	36.1	24.5	140	18	positive	39		Presents	Asymptomatic_malaria	11.3	4.02	4.69	1.87	4	37.3	79.5	24.1	30.3	309	37.2	13.2	11.2	10.4	3.3	1.37	2.24	0.36	0.04	0.01	34.1	55.7	9	1	0.2	0	0	0.02	0.5	6.94	14.8	1.2	11	87.8	2.5	7.725
4191	Cross-Sectional	male	12.7365	5-14yrs	37.2	42	157	21	positive	1237.5		Absents	Asymptomatic_malaria	10.6	4.7	3.54	0	0	30.1	85	29.9	35.2	178	37.4	13.6	11.8	11.3	2.1	1.38	2.84	0.4	0.05	0.03	29.4	60.4	8.5	1.1	0.6	0	0	0.02	0.4	3.54	10	1.2	6.4	92.4	2	3.56
4192	Cross-Sectional	male	12.9035	5-14yrs	36.5	24	133	16.5	positive	104		Presents	Asymptomatic_malaria	11.1	7.31	4.11	0.08	0.2	31.8	77.4	27	34.9	259	37.2	13.2	14.5	11.2	2.9	2.83	3.54	0.71	0.21	0.02	38.7	48.4	9.7	2.9	0.3	0.01	0.1	0.06	0.8	7.69	18.7	2.7	11.7	85.6	5.1	13.209
4193	Cross-Sectional	male	10.1383	5-14yrs	36.8	25.2	132	17	positive	3314.5		Absents	Asymptomatic_malaria	10.8	6.05	4.23	0	0	34.4	81.3	25.5	31.4	198	38.3	13	12.8	10.7	2.1	2.38	2.77	0.53	0.34	0.03	39.3	45.8	8.8	5.6	0.5	0	0	0.03	0.5	7.23	17.1	0.9	6.4	92.7	3.2	6.336
4194	Cross-Sectional	male	13.7413	5-14yrs	37.1	38	154	19.5	negative	0		Absents	NO_malaria	13.7	8.42	4.92	0	0	41.4	84.1	27.8	33.1	260	39.1	12.8	15.8	12.5	3.5	3.63	3.56	0.82	0.38	0.03	43.1	42.3	9.7	4.5	0.4	0	0	0.02	0.2	6.45	13.1	0.6	6.1	93.3	8.8	22.88
4195	Cross-Sectional	male	10.4312	5-14yrs	36.7	27	132	18.5	positive	1323		Absents	Asymptomatic_malaria	12.5	8.19	4.5	0	0	35.3	78.4	27.8	35.4	310	37.2	13	13.6	11.6	3.6	3.08	4.04	0.93	0.1	0.04	37.6	49.3	11.4	1.2	0.5	0.01	0.1	0.01	0.1	5.72	12.7	0.9	6	93.1	3.4	10.54
4196	Cross-Sectional	female	10.7406	5-14yrs	36.9	23	133	16	positive	56		Presents	Asymptomatic_malaria	11.8	6.19	4.65	0.55	1.2	36.8	79.1	25.4	32.1	230	35.6	12.5	12.9	10.9	2.7	2.04	3.31	0.57	0.26	0.01	32.9	53.5	9.2	4.2	0.2	0	0	0.03	0.5	7.11	15.3	0.5	6.3	93.2	4.6	10.58
4197	Cross-Sectional	male	12.742	5-14yrs	36.8	35	150	19	positive	1113.5		Absents	Asymptomatic_malaria	10.3	3.25	4.05	0	0	32.2	79.5	25.4	32	150	37.2	13	15.1	12.3	1.9	1.42	1.47	0.24	0.1	0.02	43.7	45.2	7.4	3.1	0.6	0.01	0.3	0.02	0.6	4.86	12	0.6	5.3	94.1	5.2	7.8
4198	Cross-Sectional	female	12.742	5-14yrs	37.2	46	164	23	positive	152		Absents	Asymptomatic_malaria	12.9	4.88	4.63	0	0	39.2	84.7	27.9	32.9	231	38.7	12.6	13.5	11.3	2.8	1.18	2.62	0.53	0.53	0.02	24.1	53.7	10.9	10.9	0.4	0	0	0.02	0.4	5.23	11.3	0.1	5.7	94.2	1.4	3.234
4199	Cross-Sectional	female	13.744	5-14yrs	37	37	148	21	positive	2315.5		Absents	Asymptomatic_malaria	11.6	5.92	4.52	0	0	35	77.4	25.7	33.1	293	36.3	12.9	12.9	11	3.4	2.16	2.95	0.74	0.04	0.03	36.5	49.8	12.5	0.7	0.5	0	0	0.03	0.5	4.61	10.2	2.3	13.6	84.1	2.6	7.618
4200	Cross-Sectional	female	14.6365	5-14yrs	36.2	51.6	159	22	positive	216		Absents	Asymptomatic_malaria	13.3	4.92	4.65	0	0	38.6	83	28.6	34.5	223	38	12.4	11.1	10.3	2.5	1.29	3.03	0.52	0.07	0.01	26.2	61.6	10.6	1.4	0.2	0	0	0.01	0.2	8.42	18.1	0.7	9.2	90.1	1.5	3.345
4201	Cross-Sectional	female	13.7522	5-14yrs	37	27	139	18	positive	248		Absents	Asymptomatic_malaria	10.7	8.16	4.04	0.08	0.2	30.8	76.2	26.5	34.7	221	37.4	13.7	11.9	10.4	2.3	2.01	4.85	1.11	0.17	0.02	24.7	59.4	13.6	2.1	0.2	0.01	0.1	0.03	0.4	5.9	14.6	1.4	7.4	91.2	2.9	6.409
5012	Cross-Sectional	male	79.5017	15+yrs	36.7	59	163	24	negative	0		Absents	NO_malaria	14	8.53	4.86	4.61	9.5	38.4	79	28.8	36.5	203	40.1	14.2	11.7	10.2	2	3.34	4.35	0.75	0.06	0.03	39.1	51	8.8	0.7	0.4	0.06	0.7	0.04	0.5	10.89	22.4	12.7	19.4	67.9	5.9	11.977
5013	Cross-Sectional	male	72.5038	15+yrs	35.2	55.1	164	25	negative	0		Absents	NO_malaria	15.1	11.16	5.29	0	0	42.1	79.6	28.5	35.9	226	36.4	12.7	12.7	10.9	2.6	2.77	7.25	0.81	0.26	0.07	24.8	65	7.3	2.3	0.6	0.01	0.1	0.02	0.2	6.35	12	1.5	9.2	89.3	4.8	10.848
5014	Cross-Sectional	female	60.5038	15+yrs	35.5	63.6	168	29	negative	0		Absents	NO_malaria	11.2	5.5	3.62	0.1	0.3	34.9	96.4	30.9	32.1	55	53.3	15.1	0	0	0	0.96	3.89	0.46	0.18	0.01	17.4	70.7	8.4	3.3	0.2	0.01	0.2	0.01	0.2	7.24	20	2.2	10.8	87	30.2	16.61
5015	Cross-Sectional	female	78.5051	15+yrs	35.1	44.4	155	23	negative	0		Absents	NO_malaria	12.8	8.22	4.29	0	0	38.1	88.8	29.8	33.6	235	42.2	13.1	13.4	11.4	2.7	3.46	3.46	0.67	0.58	0.05	42	42.1	8.2	7.1	0.6	0	0	0.02	0.2	7.25	16.9	2.1	12.1	85.8	6.5	15.275
5016	Cross-Sectional	female	31.5072	15+yrs	36.7	63.9	169	28	negative	0		Absents	NO_malaria	11.5	6.05	4.53	1.85	4.1	36.7	81	25.4	31.3	183	38.3	13.1	14	12	2.3	1.9	3.42	0.56	0.14	0.03	31.4	56.5	9.3	2.3	0.5	0	0	0.02	0.3	5.48	12.1	3.2	16.7	80.1	10.7	19.581
5017	Cross-Sectional	female	57.5086	15+yrs	36	49	165	24	positive	127		Absents	Asymptomatic_malaria	13.4	6.23	4.39	0	0	40.2	91.6	30.5	33.3	177	38.8	11.5	12.2	11	1.9	2.76	2.78	0.55	0.11	0.03	44.3	44.6	8.8	1.8	0.5	0.01	0.2	0.02	0.3	6.28	14.3	1	8.8	90.2	7	12.39
5018	Cross-Sectional	female	48.5065	15+yrs	36.1	51	169	25	negative	0		Absents	NO_malaria	12.3	4.63	4.03	0	0	34.6	85.9	30.5	35.5	205	39.2	12.5	9.6	9.6	1.9	1.22	3	0.35	0.04	0.02	26.3	64.8	7.6	0.9	0.4	0	0	0.01	0.2	3.43	8.5	1.3	5.1	93.6	2.9	5.945
5019	Cross-Sectional	female	41.5113	15+yrs	35.8	73.1	164	28	positive	39		Absents	Asymptomatic_malaria	12.4	7.95	3.91	0	0	37.3	95.4	31.7	33.2	135	46.9	13.4	13	11.2	1.5	3.86	2.95	0.64	0.46	0.04	48.5	37.1	8.1	5.8	0.5	0.01	0.1	0.04	0.5	4.85	12.4	1.4	7.3	91.3	9.9	13.365
5020	Cross-Sectional	male	65.5113	15+yrs	35.3	47	155	24	positive	103		Absents	Asymptomatic_malaria	13.5	6.8	4.45	0.17	0.4	40	89.9	30.3	33.8	149	44.6	13.4	16.4	12.7	1.9	3.06	3.06	0.4	0.22	0.06	45	45	5.9	3.2	0.9	0.01	0.1	0.03	0.4	5.87	13.2	0.8	6.9	92.3	10	14.9
5021	Cross-Sectional	female	15.5099	15+yrs	36.3	41	143	21	negative	0		Absents	NO_malaria	14.1	7.02	4.64	0	0	41.9	90.3	30.4	33.7	287	42.5	13.1	11.6	10.3	3	2.38	3.95	0.49	0.17	0.03	33.9	56.3	7	2.4	0.4	0	0	0.03	0.4	4.59	9.9	0.3	6.4	93.3	1.1	3.157
5022	Cross-Sectional	male	46.5106	15+yrs	35.8	58.1	170	26	negative	0		Absents	NO_malaria	14.2	6.63	4.48	0	0	42.4	94.6	31.7	33.5	251	42.8	12.1	10.6	9.8	2.4	3.51	2.44	0.52	0.12	0.04	53	36.8	7.8	1.8	0.6	0	0	0.04	0.6	5.24	11.7	0.4	9.5	90.1	3.8	9.538
5023	Cross-Sectional	female	16.512	15+yrs	36.4	51.2	158	26	negative	0		Absents	NO_malaria	11.3	6.37	3.67	0	0	34.3	93.5	30.8	32.9	300	45.2	13.2	11.6	10.6	3.2	2.94	2.54	0.6	0.25	0.04	46.2	39.9	9.4	3.9	0.6	0	0	0.02	0.3	5.36	14.6	3.1	9.7	87.2	2	6
5024	Cross-Sectional	female	68.5202	15+yrs	36.7	48	157	27	negative	0		Absents	NO_malaria	11.3	3.52	4.08	0	0	33.8	82.8	27.7	33.4	115	44.5	14.8	0	0	0	1.05	2	0.38	0.05	0.04	29.9	56.8	10.8	1.4	1.1	0	0	0	0	0	0	0	0	100	22.8	26.22
5025	Cross-Sectional	male	21.5222	15+yrs	36.5	38	165	27	negative	0		Absents	NO_malaria	13.2	5.29	4.59	0	0	39.1	85.2	28.8	33.8	229	40.2	13.1	10.3	9.5	2.2	1.45	3.02	0.6	0.17	0.05	27.5	57.1	11.3	3.2	0.9	0	0	0.01	0.2	0	0	0	0	100	1.3	2.977
5026	Cross-Sectional	female	37.5222	15+yrs	36.2	57	167	26	positive	56		Absents	Asymptomatic_malaria	12.8	4.75	4.25	0	0	37.2	87.5	30.1	34.4	65	39	12.2	16.1	11.7	0.7	2.11	2.1	0.46	0.06	0.02	44.4	44.2	9.7	1.3	0.4	0.01	0.2	0.01	0.2	0	0	0	0	100	14.4	9.36
5027	Cross-Sectional	male	53.5222	15+yrs	35.8	54.4	169	25	positive	150		Absents	Asymptomatic_malaria	13.7	7.21	4.6	0	0	40.1	87.2	29.8	34.2	196	38.8	12.8	14.7	12	2.3	3.59	2.75	0.58	0.24	0.05	49.9	38.1	8	3.3	0.7	0	0	0.01	0.1	0	0	0	0	100	8.3	16.268
5028	Cross-Sectional	female	90.5243	15+yrs	35.4	42.2	146	23	negative	0		Absents	NO_malaria	12.2	4.33	4.4	0.44	1	37.5	85.2	27.7	32.5	87	40.5	13	13.6	11.4	1	2.02	1.71	0.44	0.13	0.03	46.6	39.5	10.2	3	0.7	0.01	0.2	0.03	0.7	7.88	17.9	1	11	88	9.2	8.004
5029	Cross-Sectional	male	45.525	15+yrs	37	51	166	23	positive	112		Absents	Asymptomatic_malaria	13.4	8.04	5.96	1.54	2.6	42.1	70.6	22.5	31.8	155	37.2	15.1	0	0	0	4	3.28	0.6	0.13	0.03	49.7	40.8	7.5	1.6	0.4	0	0	0.05	0.6	7.09	11.9	1.4	13.5	85.1	13.5	20.925
5030	Cross-Sectional	female	78.5243	15+yrs	36.5	31	150	17	negative	0		Absents	NO_malaria	9.6	3.47	3.02	0	0	30.4	100.7	31.8	31.6	32	51.3	13.9	11.9	10.4	0.3	1.02	2.04	0.32	0.07	0.02	29.4	58.8	9.2	2	0.6	0.01	0.3	0.02	0.6	7.4	24.5	1.9	9.5	88.6	31.5	10.08
5031	Cross-Sectional	male	90.5243	15+yrs	35.5	41.3	163	21	negative	0		Absents	NO_malaria	13.4	6.68	4.58	0.45	1	41	89.5	29.3	32.7	201	50.4	15.4	11.7	10.6	2.1	1.55	4.56	0.43	0.11	0.03	23.3	68.3	6.4	1.6	0.4	0	0	0.02	0.3	5.54	12.1	0.7	8	91.3	3	6.03
5032	Cross-Sectional	female	37.5277	15+yrs	35.4	48.8	168	22	negative	0		Absents	NO_malaria	10.8	5.37	3.97	0	0	34.1	85.9	27.2	31.7	319	40.7	13.1	11.3	10.3	3.4	2.22	2.61	0.36	0.15	0.03	41.3	48.6	6.7	2.8	0.6	0	0	0.03	0.6	7.9	19.9	3.2	11.3	85.5	1.6	5.104
5033	Cross-Sectional	male	70.527	15+yrs	36	78	177	30	negative	0		Absents	NO_malaria	14	6.17	5.64	0.62	1.1	45.8	81.2	24.8	30.6	295	43.7	14.9	11.9	9.9	2.9	2.31	3.05	0.52	0.26	0.03	37.5	49.4	8.4	4.2	0.5	0	0	0.03	0.5	5.98	10.6	2	9.4	88.6	3.3	9.735
5034	Cross-Sectional	female	63.5264	15+yrs	36	41.2	157	24	negative	0		Absents	NO_malaria	11.9	4.37	3.97	0	0	36.8	92.7	30	32.3	169	42.7	12.6	15.7	12.6	2.2	1.38	2.49	0.39	0.07	0.04	31.6	57	8.9	1.6	0.9	0	0	0.01	0.2	2.58	6.5	0.9	5.3	93.8	8.1	13.689
5035	Cross-Sectional	male	93.5277	15+yrs	35.6	56.5	169	24	negative	0		Absents	NO_malaria	14.6	5.96	4.68	0.88	1.9	43.3	92.5	31.2	33.7	174	43.8	13.2	15.2	12	2.2	2.47	2.29	0.72	0.42	0.06	41.5	38.4	12.1	7	1	0	0	0.03	0.5	12.45	26.6	1.4	7.4	91.2	6.3	10.962
5036	Cross-Sectional	female	58.5298	15+yrs	35.8	48.8	146	22	negative	0		Absents	NO_malaria	12.9	5.44	4.77	1.47	3.1	39.4	82.6	27	32.7	259	43.8	14.6	12.1	11.1	3	1.8	2.74	0.41	0.47	0.02	33.1	50.4	7.5	8.6	0.4	0	0	0.03	0.6	6.06	12.7	0.5	8	91.5	4.6	11.914
5037	Cross-Sectional	male	17.5305	15+yrs	36.2	66	172	26	negative	0		Absents	NO_malaria	13.6	5.57	5.27	0	0	41.7	79.1	25.8	32.6	210	37.2	13	14.2	11.4	2.5	1.7	2.97	0.55	0.31	0.04	30.5	53.3	9.9	5.6	0.7	0	0	0.02	0.4	4.06	7.7	0.4	5.3	94.3	4.6	9.66
5038	Cross-Sectional	male	18.5298	15+yrs	36.5	38.8	158	21	negative	0		Absents	NO_malaria	12.8	8.26	4.89	0	0	36.8	75.3	26.2	34.8	279	36.3	13.5	11.8	10.7	3.1	2.86	4.18	0.46	0.67	0.09	34.6	50.6	5.6	8.1	1.1	0	0	0.02	0.2	3.52	7.2	1.3	5.5	93.2	3.9	10.881
5039	Cross-Sectional	female	15.54	15+yrs	36.4	50.3	165	24	negative	0		Absents	NO_malaria	11.7	5.85	3.93	0	0	35.8	91.1	29.8	32.7	177	45.1	13.5	11.8	10.9	1.8	0.97	4.29	0.38	0.18	0.03	16.6	73.3	6.5	3.1	0.5	0.01	0.2	0.01	0.2	4.24	10.8	1.8	7.3	90.9	8.1	14.337
5040	Cross-Sectional	female	34.5407	15+yrs	35.9	67.5	171	31	positive	87.5		Absents	Asymptomatic_malaria	12.5	5.71	4.03	0	0	37.9	94	31	33	162	42.5	12.2	13.6	11.8	1.9	2.26	2.55	0.83	0.05	0.02	39.5	44.7	14.5	0.9	0.4	0	0	0.02	0.4	5	12.4	0.3	6.3	93.4	9.6	15.552
5041	Cross-Sectional	male	24.5394	15+yrs	35.8	68.1	176	30	negative	0		Absents	NO_malaria	14.3	6.59	5.15	0	0	43	83.5	27.8	33.3	179	38	12.5	14.4	12.2	2.4	2.01	3.57	0.62	0.38	0.01	30.4	54.2	9.4	5.8	0.2	0	0	0.02	0.3	8.6	16.7	1.2	8.8	90	6.5	11.635
5042	Cross-Sectional	female	49.5414	15+yrs	36.2	59.7	162	30	negative	0		Absents	NO_malaria	12.7	6.21	3.94	0	0	37.5	95.2	32.2	33.9	204	46.3	13.2	13.6	11.6	2.3	1.64	3.77	0.62	0.16	0.02	26.4	60.7	10	2.6	0.3	0	0	0.01	0.2	5.75	14.6	0.9	8.8	90.3	6.7	13.668
5043	Cross-Sectional	female	16.5394	15+yrs	36	63.2	164	26	negative	0		Absents	NO_malaria	13.6	8.26	4.58	0	0	39.2	85.6	29.7	34.7	364	39.8	12.9	8.3	8.4	2.8	3.64	3.6	0.79	0.18	0.05	44	43.6	9.6	2.2	0.6	0	0	0.04	0.5	12.14	26.5	0.9	6.9	92.2	0.7	2.548
5044	Cross-Sectional	male	46.5435	15+yrs	36.2	53.6	170	24	negative	0		Absents	NO_malaria	10	7.9	3.12	0.12	0.4	28.1	90.1	32.1	35.6	191	46.4	14.1	13	11.3	2.2	3.85	2.6	1.05	0.39	0.01	48.8	32.9	13.3	4.9	0.1	0	0	0.04	0.5	4.46	14.3	2.3	12.7	85	3.5	6.685
5045	Cross-Sectional	male	19.5428	15+yrs	36.3	35	177	25	positive	151		Absents	Asymptomatic_malaria	16.7	6.58	5.72	0	0	45.9	80.2	29.2	36.4	263	36.8	12.9	11.3	9.7	2.6	3.02	2.61	0.76	0.14	0.05	45.8	39.7	11.6	2.1	0.8	0	0	0.04	0.6	7.26	12.7	2.9	13.6	83.5	1.6	4.208
5046	Cross-Sectional	male	17.5441	15+yrs	36.1	57	170	25	negative	0		Absents	NO_malaria	12.1	6.44	4.37	0	0	37.3	85.4	27.7	32.4	355	39.9	12.8	13.6	11.4	4	1.91	3.43	0.81	0.26	0.03	29.6	53.3	12.6	4	0.5	0	0	0.02	0.3	5.59	12.8	1.4	8.5	90.1	7.1	25.205
5047	Cross-Sectional	female	39.5455	15+yrs	36	50.3	164	26	negative	0		Absents	NO_malaria	12.8	3.19	4.53	0.95	2.1	41.1	90.7	28.3	31.1	257	47.8	14.4	12.1	10.3	2.8	1.3	1.46	0.3	0.09	0.04	40.7	45.8	9.4	2.8	1.3	0	0	0.01	0.3	7.61	16.8	1.3	8.7	90	2.8	7.196
5048	Cross-Sectional	female	57.5469	15+yrs	36.8	63	163	26	negative	0		Absents	NO_malaria	11.8	7.12	4.13	0.28	0.7	36.5	88.4	28.6	32.3	258	41	12.6	14.1	11.6	3.1	2.38	3.64	0.6	0.44	0.06	33.5	51.1	8.4	6.2	0.8	0	0	0.02	0.3	5.49	13.3	1.1	9.5	89.4	1.2	3.096
5049	Cross-Sectional	male	30.5462	15+yrs	36.1	61.5	169.5	26	positive	191.5		Absents	Asymptomatic_malaria	14.3	4.75	5.2	0	0	43.5	83.7	27.5	32.9	220	39.1	12.8	13.8	11.2	2.7	1.76	2.44	0.43	0.1	0.02	37	51.4	9.1	2.1	0.4	0	0	0.02	0.4	5.04	9.7	0.8	3.9	95.3	3.9	8.58
5050	Cross-Sectional	female	49.5469	15+yrs	36.4	47.3	155	25	negative	0		Absents	NO_malaria	11.7	5.37	4.69	0	0	34.4	73.3	24.9	34	275	36.6	13.9	11.8	10.5	3	2.29	2.65	0.34	0.07	0.02	42.7	49.3	6.3	1.3	0.4	0	0	0.03	0.6	5.86	12.5	2.6	11.9	85.5	2.4	6.6
5051	Cross-Sectional	male	30.5489	15+yrs	36.4	74.8	174	30	positive	184		Absents	Asymptomatic_malaria	15.7	8.12	5.27	1.84	3.5	44.1	83.7	29.8	35.6	186	36.7	12	17.9	12.3	2.7	3.02	4.1	0.8	0.17	0.03	37.1	50.5	9.9	2.1	0.4	0.01	0.1	0.04	0.5	6.32	12	2.3	11.2	86.5	13.4	24.924
5052	Cross-Sectional	male	16.5476	15+yrs	36.3	33	138.5	17	negative	0		Absents	NO_malaria	8.3	8.8	4.53	3.26	7.2	29.8	65.8	18.3	27.9	306	44.7	22.6	14.4	10.5	3.3	1.79	5.58	0.88	0.52	0.03	20.4	63.4	10	5.9	0.3	0.01	0.1	0.05	0.6	7.43	16.4	11.7	14.2	74.1	6.5	19.89
5053	Cross-Sectional	female	49.5496	15+yrs	36	46.7	159	24	positive	9050.5		Absents	Asymptomatic_malaria	11.1	5.31	4.02	2.33	5.8	34.9	86.8	27.6	31.8	156	46.4	14.4	13.6	10.8	2	2.71	1.52	0.99	0.07	0.02	51.1	28.6	18.6	1.3	0.4	0	0	0.04	0.8	2.81	7	0	3.9	96.1	5.7	8.892
5054	Cross-Sectional	female	17.5496	15+yrs	36.5	47	163.5	23	positive	198		Absents	Asymptomatic_malaria	9.4	4	3.58	3.47	9.7	30.1	84.1	26.3	31.2	233	46.5	15.3	11	10.3	2.7	0.97	2.46	0.52	0.04	0.01	24.2	61.5	13	1	0.3	0	0	0.01	0.3	7.02	19.6	6.2	14.3	79.5	4.7	10.951
5055	Cross-Sectional	male	16.5503	15+yrs	36.6	48	152	24	negative	0		Absents	NO_malaria	11.4	8.89	5.01	14.57	29.1	31.1	62.1	22.8	36.7	232	32.9	15.2	0	0	0	3.24	4.22	1.04	0.35	0.04	36.5	47.5	11.7	3.9	0.4	0.01	0.1	0.04	0.4	6.36	12.7	3	13.1	83.9	4	9.28
5056	Cross-Sectional	female	23.5647	15+yrs	36.3	53	153	25	negative	0		Absents	NO_malaria	12.2	6.28	4.73	0.37	0.8	36.6	77.4	25.8	33.3	325	34.3	12.1	11.9	10.2	3.4	1.7	3.62	0.78	0.14	0.04	27.2	57.6	12.4	2.2	0.6	0	0	0.02	0.3	5.77	12.2	2.1	8.4	89.5	2.2	7.15
5057	Cross-Sectional	female	73.5633	15+yrs	37.1	49	161	23	negative	0		Absents	NO_malaria	11.5	4.49	4.16	0	0	33.4	80.3	27.6	34.4	132	45.1	15.6	14	11.3	1.5	1.56	2.34	0.46	0.11	0.02	34.9	52.1	10.2	2.4	0.4	0	0	0.02	0.4	7.2	17.3	8.7	10.9	80.4	8.2	10.824
5058	Cross-Sectional	male	43.5647	15+yrs	37.1	60	164.5	28	positive	72		Absents	Asymptomatic_malaria	13	5.94	4.07	0	0	35.6	87.5	31.9	36.5	249	39.7	12.4	13.5	11.4	2.8	1.27	4.06	0.54	0.04	0.03	21.3	68.4	9.1	0.7	0.5	0	0	0.01	0.2	3.58	8.8	2.1	11	86.9	3.3	8.217
5059	Cross-Sectional	male	33.7221	15+yrs	36.7	69	174	28	negative	0		Absents	NO_malaria	14.8	6.92	5.45	0	0	45.3	83.1	27.2	32.7	200	41.1	13.5	14	11.2	2.2	2.88	2.75	0.54	0.71	0.04	41.6	39.7	7.8	10.3	0.6	0	0	0.04	0.6	6.05	11.1	0.3	7.8	91.9	6.2	12.4
5060	Cross-Sectional	female	67.5647	15+yrs	36.1	46	152.5	25	negative	0		Absents	NO_malaria	11.7	6.31	4.37	0	0	37.1	84.9	26.8	31.5	168	42	13.5	15.5	12.3	2.2	3.12	2.73	0.42	0.03	0.01	49.3	43.3	6.7	0.5	0.2	0.01	0.2	0.03	0.5	7.43	17	0.9	6.3	92.8	7.9	13.272
5061	Cross-Sectional	female	53.5688	15+yrs	36.1	59	154	29	negative	0		Absents	NO_malaria	12	6.35	4.25	0	0	37.8	88.9	28.2	31.7	235	42.5	13.1	13.6	10.8	2.4	2.33	3.27	0.64	0.08	0.03	36.6	51.5	10.1	1.3	0.5	0.01	0.2	0.03	0.5	4.46	10.5	1	6.8	92.2	7.1	16.685
5062	Cross-Sectional	female	51.5674	15+yrs	37.3	45	167	22	negative	0		Absents	NO_malaria	13.9	5.78	4.39	0	0	38.9	88.6	31.7	35.7	218	40.2	12.4	13.9	12.2	2.8	1.29	3.82	0.36	0.25	0.06	22.4	66.1	6.2	4.3	1	0.02	0.3	0.01	0.2	5.31	12.1	0.7	8.8	90.5	5.4	11.772
5063	Cross-Sectional	female	59.5674	15+yrs	36.2	47	163	24	negative	0		Absents	NO_malaria	12.7	7.57	4.68	0.28	0.6	39.4	84.2	27.1	32.2	289	41.6	13.6	10.9	10.3	3.2	1.68	4.95	0.66	0.19	0.09	22.2	65.4	8.7	2.5	1.2	0	0	0.03	0.4	2.85	6.1	0.3	3.8	95.9	2.7	7.803
5064	Cross-Sectional	female	18.5681	15+yrs	37	43	153	25	negative	0		Absents	NO_malaria	13.6	6.58	5.06	0	0	43.2	85.4	26.9	31.5	281	41.1	13.2	11.4	10.5	2.7	2.05	3.15	0.71	0.62	0.05	31.1	47.9	10.8	9.4	0.8	0	0	0.02	0.3	8.35	16.5	1.4	8.9	89.7	7.9	22.199
5065	Cross-Sectional	female	35.5702	15+yrs	37.3	44	145	27	positive	47		Absents	Asymptomatic_malaria	10.2	9.76	4.6	16.14	35.1	28.9	62.8	22.2	35.3	304	39.6	18.2	0	0	0	5.34	3.72	0.57	0.09	0.04	54.8	38.1	5.8	0.9	0.4	0.01	0.1	0.04	0.4	12.56	27.3	7.2	14.2	78.6	2.9	8.816
5066	Cross-Sectional	male	16.5969	15+yrs	36.2	36	145	20	positive	150.5		Absents	Asymptomatic_malaria	14.2	8.29	4.98	0	0	42.4	85.1	28.5	33.5	247	39	12.8	13.1	11.2	2.9	3.43	3.55	0.7	0.58	0.03	41.4	42.8	8.4	7	0.4	0	0	0.03	0.4	11.35	22.8	0.8	7.6	91.6	2.2	5.434
5067	Cross-Sectional	female	88.5941	15+yrs	36	40.1	151	20	positive	40		Absents	Asymptomatic_malaria	12	3.65	3.3	0	0	35.4	107.3	36.4	33.9	285	61.1	15.6	11.6	10.4	2.9	2.02	1.3	0.3	0.02	0.01	55.4	35.6	8.2	0.5	0.3	0	0	0.02	0.5	14.62	44.3	6.1	13.1	80.8	2	5.7
5068	Cross-Sectional	male	15.2991	15+yrs	37.1	35	144.5	18	positive	96		Absents	Asymptomatic_malaria	13.2	12.67	5.38	0	0	38.5	71.6	24.5	34.3	387	35.6	14.1	12.5	10.3	4	6.34	4.96	1.21	0.12	0.04	50.1	39.1	9.6	0.9	0.3	0	0	0.06	0.5	8.72	16.2	2.1	12.7	85.2	2.3	8.901
5069	Cross-Sectional	female	45.5797	15+yrs	37.1	58	161	28	positive	440		Absents	Asymptomatic_malaria	12.1	5.66	3.89	0	0	36.4	93.6	31.1	33.2	274	40.9	11.9	11.5	10.4	2.8	2.37	2.31	0.68	0.28	0.02	41.9	40.8	12	4.9	0.4	0	0	0.02	0.4	6.34	16.3	0.5	7	92.5	1.3	3.562
5070	Cross-Sectional	female	58.5791	15+yrs	36.3	60	165	28	negative	0		Absents	NO_malaria	10.1	2.89	3.54	0	0	31.6	89.3	28.5	32	165	45.1	13.8	9.7	9.8	1.6	1.61	0.92	0.34	0.01	0.01	55.8	31.8	11.8	0.3	0.3	0.01	0.3	0.01	0.3	3.79	10.7	1.4	10	88.6	3	4.95
5071	Cross-Sectional	female	39.5811	15+yrs	37.3	54	160	28.5	negative	0		Absents	NO_malaria	11.4	5.74	3.66	0	0	34.9	95.4	31.1	32.7	323	46.1	13.2	9	9.3	2.8	2.69	2.56	0.41	0.05	0.03	46.9	44.6	7.1	0.9	0.5	0	0	0.02	0.3	5.56	15.2	1.1	8.1	90.8	2.8	9.044
5072	Cross-Sectional	male	74.5818	15+yrs	37.3	53	163	23	negative	0		Absents	NO_malaria	13.8	5.94	4.99	0	0	41.1	82.4	27.7	33.6	160	40.5	13.6	14.7	11.3	1.8	1.6	3.61	0.66	0.04	0.03	26.9	60.8	11.1	0.7	0.5	0	0	0.02	0.3	5.74	11.5	0.6	6.6	92.8	8.2	13.12
5073	Cross-Sectional	male	34.7515	15+yrs	36.5	44	172	22	negative	0		Absents	NO_malaria	11.9	6.79	4.18	0	0	35.9	85.9	28.5	33.1	251	39.5	12.7	8.7	8.9	2.1	4.27	1.7	0.65	0.14	0.03	62.9	25	9.6	2.1	0.4	0	0	0.02	0.3	8.15	19.5	1.2	7.7	91.1	1.1	2.761
5074	Cross-Sectional	female	31.5811	15+yrs	37	45	157	26	negative	0		Absents	NO_malaria	12	6.82	4.13	0	0	36.8	89.1	29.1	32.6	326	42.3	12.8	9.4	9	2.8	2.39	3.66	0.53	0.2	0.04	35	53.7	7.8	2.9	0.6	0	0	0.02	0.3	5.41	13.1	1.1	10.7	88.2	1.7	5.542
5075	Cross-Sectional	female	52.5804	15+yrs	36.1	49	159	29	negative	0		Absents	NO_malaria	13.2	6.27	4.38	0	0	41.8	95.4	30.1	31.6	205	42.3	12	12.7	10.8	2.1	2.99	2.43	0.66	0.16	0.03	47.6	38.8	10.5	2.6	0.5	0	0	0.02	0.3	6	13.7	1.7	7.8	90.5	7.7	15.785
5076	Cross-Sectional	male	55.5838	15+yrs	36.1	64	174	29	negative	0		Absents	NO_malaria	14.7	11.66	5.1	0	0	44.6	87.5	28.8	33	275	41.7	13.1	13.1	10.8	3.1	3.16	6.96	1.18	0.27	0.09	27.1	59.7	10.1	2.3	0.8	0.01	0.1	0.03	0.3	8.57	16.8	1.8	11.7	86.5	3.7	10.175
5077	Cross-Sectional	female	50.5845	15+yrs	36.9	65	164	30	positive	79.5		Absents	Asymptomatic_malaria	12.7	6.95	4.31	0	0	35.9	83.3	29.5	35.4	271	36.6	11.9	13.3	11.4	3.2	2.72	3.31	0.53	0.33	0.06	39.2	47.6	7.6	4.7	0.9	0	0	0.02	0.3	5.56	12.9	0.8	11.6	87.6	2.8	7.588
5078	Cross-Sectional	female	17.5962	15+yrs	36.1	46	161	22	positive	364		Absents	Asymptomatic_malaria	13.1	5.35	4.54	0	0	40.5	89.2	28.9	32.3	290	42.5	13	11.2	10.1	2.8	2.07	2.68	0.55	0.02	0.03	38.6	50.1	10.3	0.4	0.6	0	0	0.02	0.4	4.59	10.1	1.2	8.2	90.6	3.7	10.73
5079	Cross-Sectional	female	48.5941	15+yrs	36.8	57	171	27	negative	0		Absents	NO_malaria	11.5	4.02	3.74	0	0	35.5	94.9	30.7	32.4	307	45.4	13.1	10.9	9.9	3	1.51	1.89	0.37	0.22	0.03	37.6	47	9.2	5.5	0.7	0	0	0.01	0.2	4.04	10.8	0.7	6.5	92.8	1.3	3.991
5080	Cross-Sectional	male	57.5962	15+yrs	36.8	64	164	28	negative	0		Absents	NO_malaria	13.1	4.95	4.89	0	0	38.5	78.7	26.8	34	221	38.5	13.4	12.1	11	2.6	2.26	2.12	0.51	0.03	0.03	45.7	42.8	10.3	0.6	0.6	0	0	0.03	0.6	3.42	7	1.1	9.4	89.5	3.8	8.398
5081	Cross-Sectional	female	48.3641	15+yrs	36.1	49	149	26	negative	0		Absents	NO_malaria	11.8	4.28	4.19	0	0	37.3	89	28.2	31.6	283	44.5	13.6	9.9	10.1	2.6	0.98	2.59	0.47	0.23	0.01	22.9	60.5	11	5.4	0.2	0	0	0.01	0.2	4.53	10.8	1.7	12.4	85.9	3.9	11.037
5082	Cross-Sectional	male	50.5955	15+yrs	37.1	58	167	27	negative	0		Absents	NO_malaria	13.5	5.48	4.22	0	0	39.7	94.1	32	34	10	42.9	12.4	12.1	13	0.1	2.56	1.95	0.92	0.03	0.02	46.7	35.6	16.8	0.5	0.4	0	0	0.02	0.4	5.49	13	2.3	7.5	90.2	26.6	2.66
5083	Cross-Sectional	female	75.6112	15+yrs	36.1	48	155	24	negative	0		Absents	NO_malaria	12.1	7.04	4.25	0	0	34.7	81.6	28.5	34.9	218	37.2	12.5	15.2	12	2.7	2.68	2.89	0.54	0.9	0.03	38	41.1	7.7	12.8	0.4	0	0	0.02	0.3	4.38	10.3	0.9	7.7	91.4	5.9	12.862
5084	Cross-Sectional	female	46.6119	15+yrs	37.1	59	167	27	negative	0		Absents	NO_malaria	13.1	6.3	4.45	1.11	2.5	41.1	92.4	29.4	31.9	244	42.1	12.5	10.5	9.9	2.4	2.57	2.92	0.56	0.22	0.03	40.8	46.3	8.9	3.5	0.5	0	0	0.02	0.3	8.46	19	1.1	9	89.9	2.5	6.1
5085	Cross-Sectional	female	68.6105	15+yrs	37.1	59	165	24	negative	0		Absents	NO_malaria	11.3	4.14	4.49	6.28	14	34.2	76.2	25.2	33	222	35.7	13.1	13.4	11.6	2.8	1.23	2.06	0.38	0.42	0.05	29.7	49.8	9.2	10.1	1.2	0.01	0.2	0.01	0.2	5.79	12.9	8	12.6	79.4	5.5	12.21
5086	Cross-Sectional	female	23.6112	15+yrs	36.2	55.8	169	25	positive	229		Absents	Asymptomatic_malaria	10.5	8.15	3.9	0	0	32.3	82.8	26.9	32.5	204	43.4	14.6	11.8	11	2	4.28	2.76	1.03	0.06	0.02	52.6	33.9	12.6	0.7	0.2	0.01	0.1	0.06	0.7	12.4	31.8	6.2	13.8	80	6	12.24
5087	Cross-Sectional	female	19.6112	15+yrs	37.1	52	165	24	negative	0		Absents	NO_malaria	13.5	6.15	4.83	0	0	42.3	87.6	28	31.9	274	41.4	13	10.5	9.8	2.7	3.33	2.17	0.6	0.03	0.02	54.1	35.3	9.8	0.5	0.3	0	0	0.03	0.5	5.12	10.6	0.6	6.2	93.2	4.1	11.234
5088	Cross-Sectional	female	61.6126	15+yrs	37.3	46	160	25	negative	0		Absents	NO_malaria	10.3	4.38	4.51	1.44	3.2	34.1	75.6	22.8	30.2	246	38.5	14.2	11	10.2	2.6	1.48	2.49	0.29	0.1	0.02	33.8	56.8	6.6	2.3	0.5	0	0	0.01	0.2	4.06	9	0.9	7.2	91.9	2	4.92
5089	Cross-Sectional	female	48.6105	15+yrs	36.8	46	164	25	negative	0		Absents	NO_malaria	11.7	6.41	4.08	0	0	34.1	83.6	28.7	34.3	275	39	12.8	11.5	10.2	2.7	2.42	3.22	0.6	0.15	0.02	37.8	50.2	9.4	2.3	0.3	0.01	0.2	0.02	0.3	7.55	18.5	3.4	12.9	83.7	2.3	6.325
5090	Cross-Sectional	female	59.6523	15+yrs	37.2	48	162	25	negative	0		Absents	NO_malaria	12.6	4.94	4.18	0.16	0.4	38.3	91.6	30.1	32.9	194	43.2	13.1	17.7	12.9	2.5	2.46	2	0.43	0.02	0.03	49.8	40.5	8.7	0.4	0.6	0	0	0.03	0.6	6.77	16.2	7.1	13.2	79.7	12.8	24.832
5091	Cross-Sectional	male	40.6516	15+yrs	37.3	61	172	26	negative	0		Absents	NO_malaria	14.6	5.77	4.79	0	0	43	89.8	30.5	34	221	39.8	11.9	13	11	2.6	1.67	3.6	0.34	0.13	0.03	28.9	62.4	5.9	2.3	0.5	0	0	0.02	0.3	4.84	10.1	0.6	6.2	93.2	3.7	8.177
5092	Cross-Sectional	female	56.6516	15+yrs	36.1	47	139	25	negative	0		Absents	NO_malaria	12.6	6.4	4.29	0.72	1.7	37.5	87.4	29.4	33.6	241	43.4	13.8	14	11.1	2.7	2.24	2.96	0.58	0.6	0.02	34.9	46.3	9.1	9.4	0.3	0	0	0.02	0.3	7.85	18.3	2.3	9.9	87.8	4.5	10.845
5093	Cross-Sectional	female	35.6523	15+yrs	36.6	52	159	26	negative	0		Absents	NO_malaria	12.9	5.5	4.4	0	0	38.1	86.6	29.3	33.9	233	40.6	12.9	14.5	11.9	2.9	2.92	2.08	0.37	0.11	0.02	53.1	37.8	6.7	2	0.4	0	0	0.03	0.5	7.3	16.6	3.3	12.2	84.5	5.2	12.116
5094	Cross-Sectional	female	17.6537	15+yrs	36.7	48	162	22	positive	791.5	Pf+Po	Absents	Asymptomatic_malaria	12.9	6.53	4.75	0	0	37.3	78.5	27.2	34.6	276	42.9	15.1	14.7	11.7	3.3	3.41	2.4	0.62	0.06	0.04	52.2	36.8	9.5	0.9	0.6	0.01	0.2	0.03	0.5	8.31	17.5	2.4	9.8	87.8	4.3	11.868
5095	Cross-Sectional	female	58.653	15+yrs	36.4	52	160	27	negative	0		Absents	NO_malaria	11.8	6.08	4.45	0	0	35.4	79.6	26.5	33.3	144	38.3	13.5	14.5	11.5	1.7	2.15	3.31	0.52	0.08	0.02	35.4	54.4	8.6	1.3	0.3	0	0	0.01	0.2	5.25	11.8	1.6	9.3	89.1	1.4	2.016
5096	Cross-Sectional	male	47.6523	15+yrs	36.9	70	169	31	negative	0		Absents	NO_malaria	14.9	5.02	5.69	0	0	44.1	77.5	26.2	33.8	283	37.6	13.5	11.7	10	2.9	2.37	2.13	0.34	0.15	0.03	47.2	42.4	6.8	3	0.6	0	0	0.01	0.2	10.81	19	1.2	7.9	90.9	2	5.66
5097	Cross-Sectional	male	35.6523	15+yrs	36.6	60	181	26	positive	102.5		Absents	Asymptomatic_malaria	14.1	4.1	4.81	0.48	1	42.9	89.2	29.3	32.9	306	42	12.9	11.1	10	3.1	1.56	2.12	0.36	0.04	0.02	38	51.7	8.8	1	0.5	0.01	0.2	0	0	7.65	15.9	1.5	9.3	89.2	1	3.06
5098	Cross-Sectional	female	16.6516	15+yrs	37.1	43	152	24	positive	8868.5		Absents	Asymptomatic_malaria	12.6	5.75	4.42	0	0	38.7	87.6	28.5	32.6	303	42.5	13.2	10.4	9.8	2.9	2.53	1.98	0.86	0.35	0.03	44	34.4	15	6.1	0.5	0	0	0.03	0.5	5.92	13.4	1	12	87	2.3	6.969
5099	Cross-Sectional	male	75.6523	15+yrs	37.2	57	176	25	negative	0		Absents	NO_malaria	14.1	3.99	4.52	0.27	0.6	43.1	95.4	31.2	32.7	175	44.1	12.5	16.9	11.6	2.1	2.11	1.45	0.35	0.05	0.03	52.8	36.3	8.8	1.3	0.8	0	0	0.04	1	3.57	7.9	0.7	5.7	93.6	5	8.75
5100	Cross-Sectional	female	62.2998	15+yrs	36.5	50	166	24.5	negative	0		Absents	NO_malaria	13.7	6.74	4.59	0	0	39.9	86.9	29.8	34.3	286	39.7	12.6	11.4	10	3	2.33	2.87	0.47	1.01	0.06	34.5	42.6	7	15	0.9	0	0	0.03	0.4	7.02	15.3	0.7	7	92.3	1.3	3.718
5101	Cross-Sectional	female	37.6537	15+yrs	36.9	53	160	26	negative	0		Absents	NO_malaria	12.6	3.63	4.66	0	0	39.9	85.6	27	31.6	187	41	13.2	14.5	11.7	2.3	1.81	1.46	0.28	0.06	0.02	49.8	40.2	7.7	1.7	0.6	0	0	0.01	0.3	4.99	10.7	1.1	7.3	91.6	5	9.35
5102	Cross-Sectional	male	31.6523	15+yrs	36.4	58	166	29	negative	0		Absents	NO_malaria	14.4	5.21	4.93	0	0	44	89.2	29.2	32.7	181	41.8	12.8	14.3	11.3	2	1.48	2.56	0.63	0.48	0.06	28.4	49.1	12.1	9.2	1.2	0	0	0.01	0.2	5.28	10.7	0.7	7.2	92.1	9.4	17.014
5103	Cross-Sectional	female	32.6516	15+yrs	36.9	45	152.5	23	negative	0		Absents	NO_malaria	11	6.25	4.58	1.23	2.7	37.3	81.4	24	29.5	230	38.8	13.1	13.5	11.8	2.9	2.4	2.68	0.62	0.49	0.06	38.4	42.9	9.9	7.8	1	0	0	0.01	0.2	8.61	18.8	1	11.1	87.9	3.1	7.13
5104	Cross-Sectional	female	42.653	15+yrs	37.3	35	136	22	positive	27143		Absents	Asymptomatic_malaria	12.7	6.24	4.72	0	0	36.4	77.1	26.9	34.9	46	36.9	13.1	0	0	0	2.24	2.67	1.29	0.02	0.02	35.9	42.8	20.7	0.3	0.3	0	0	0.05	0.8	5.99	12.7	1.2	4.5	94.3	19.7	9.062
5105	Cross-Sectional	male	34.8391	15+yrs	36.1	69	184	28	positive	87.5		Presents	Asymptomatic_malaria	15.2	5.16	6.09	0	0	47.6	78.2	25	31.9	255	37.9	13.5	14.6	11.6	3	1.86	2.8	0.44	0.02	0.04	36	54.3	8.5	0.4	0.8	0.01	0.2	0.02	0.4	7.8	12.8	5.7	11.8	82.5	4.7	11.985
5106	Cross-Sectional	female	16.6516	15+yrs	36.2	52	162	25	positive	190	Pf+Pm	Absents	Asymptomatic_malaria	13.1	5.18	4.77	0	0	40.3	84.5	27.5	32.5	254	38.6	12.5	11.3	10.3	2.6	1.51	2.87	0.59	0.19	0.02	29.1	55.4	11.4	3.7	0.4	0	0	0.01	0.2	5.06	10.6	0.9	4.3	94.8	2.9	7.366
5107	Cross-Sectional	female	21.6537	15+yrs	36.9	52	152	25	negative	0		Absents	NO_malaria	11.9	5.74	4.37	0.34	0.8	37.5	85.8	27.2	31.7	214	44.2	14.1	10.2	9.7	2	2.6	2.54	0.5	0.07	0.03	45.3	44.3	8.7	1.2	0.5	0	0	0.03	0.5	4.15	9.5	0.4	5.9	93.7	1.5	3.21
5108	Cross-Sectional	female	44.6516	15+yrs	36.2	48	164	24	positive	490		Absents	Asymptomatic_malaria	12.4	5.28	4.2	0	0	38.1	90.7	29.5	32.5	210	43.1	13	15.1	11.4	2.3	2.29	2.28	0.56	0.1	0.05	43.4	43.2	10.6	1.9	0.9	0	0	0.03	0.6	4.07	9.7	0.9	6.2	92.9	5.1	10.71
5109	Cross-Sectional	female	43.6523	15+yrs	36.5	55	168	25	negative	0		Absents	NO_malaria	12.9	5.77	4.01	0	0	39	97.3	32.2	33.1	247	45.2	12.7	10.4	9.8	2.4	2.54	2.47	0.51	0.22	0.03	44.1	42.8	8.8	3.8	0.5	0.01	0.2	0.02	0.3	7.18	17.9	1.3	8.1	90.6	2.5	6.175
5110	Cross-Sectional	female	50.653	15+yrs	36.8	47	166	24	negative	0		Absents	NO_malaria	11.1	5.1	4.22	0.25	0.6	34.8	82.5	26.3	31.9	248	38.7	12.9	11.9	10.7	2.7	2.57	1.63	0.43	0.45	0.02	50.4	32	8.4	8.8	0.4	0.01	0.2	0.01	0.2	2.95	7	0.5	8	91.5	3.3	8.184
5111	Cross-Sectional	female	33.6537	15+yrs	36.4	79	166	33	positive	831		Absents	Asymptomatic_malaria	10.1	5.57	3.67	0.55	1.5	32.5	88.6	27.5	31.1	324	45.3	14	12.2	10.8	3.6	2.46	1.95	0.93	0.19	0.04	44.2	35	16.7	3.4	0.7	0.01	0.2	0.03	0.5	4.92	13.4	0.9	9.8	89.3	4.4	14.256
5112	Cross-Sectional	female	68.6516	15+yrs	36	47	158	24	negative	0		Absents	NO_malaria	12	7.09	4.8	0.14	0.3	37.8	78.8	25	31.7	311	39.5	13.9	11.7	10.4	3.3	2.55	3.51	0.45	0.54	0.04	36	49.5	6.3	7.6	0.6	0	0	0.02	0.3	2.59	5.4	0.6	2.6	96.8	4.3	13.373
5113	Cross-Sectional	male	30.4038	15+yrs	36.1	57	175	28	negative	0		Absents	NO_malaria	13.9	6.92	4.58	0	0	42.4	92.6	30.3	32.8	218	40.7	11.9	11.3	10.2	2.3	2.31	3.34	0.51	0.69	0.07	33.3	48.3	7.4	10	1	0	0	0.02	0.3	7.01	15.3	0.5	8.5	91	2.8	6.104
5114	Cross-Sectional	female	55.655	15+yrs	36.5	64	169	29	negative	0		Absents	NO_malaria	11.5	5.54	4.23	0	0	35.6	84.2	27.2	32.3	191	40	13	12.7	11.4	2.3	1.88	2.8	0.7	0.13	0.03	34.1	50.5	12.6	2.3	0.5	0	0	0.03	0.5	5.33	12.6	1.8	10.1	88.1	2.6	4.966
5115	Cross-Sectional	female	30.6557	15+yrs	36	56	167	26	positive	555.5		Absents	Asymptomatic_malaria	12.5	5.7	4.43	0	0	38.1	86	28.2	32.8	215	40.6	13.1	13.4	11.1	2.4	3.14	2.11	0.35	0.08	0.02	55.1	37	6.1	1.4	0.4	0	0	0.04	0.7	9.92	22.4	1.1	6.1	92.8	4.7	10.105
5116	Cross-Sectional	male	23.6578	15+yrs	36.6	68	182	28	negative	0		Absents	NO_malaria	11.8	4.49	4.46	0.93	2.1	37.4	83.9	26.5	31.6	217	38.4	12.6	11.3	10.5	2.3	1.23	2.36	0.58	0.27	0.05	27.4	52.6	12.9	6	1.1	0	0	0.02	0.4	3.39	7.6	0.4	6.4	93.2	2.7	5.859
5117	Cross-Sectional	male	21.6591	15+yrs	36.4	69	183	27	negative	0		Absents	NO_malaria	13.5	6	4.97	0.44	0.9	43.2	86.9	27.2	31.3	458	42.1	13.4	9.8	9.4	4.1	2.55	2.66	0.56	0.22	0.01	42.5	44.3	9.3	3.7	0.2	0	0	0.03	0.5	5.47	11	0.3	8	91.7	1.1	5.038
5118	Cross-Sectional	female	17.6619	15+yrs	36.4	46	151	25	positive	95		Absents	Asymptomatic_malaria	11	7.69	5.37	2.3	4.3	34.5	64.2	20.5	31.9	241	36	16.1	17.1	11.5	2.8	2.01	4.45	0.79	0.4	0.04	26.1	57.9	10.3	5.2	0.5	0.01	0.1	0.03	0.4	5.69	10.6	2.3	11.5	86.2	3.5	8.435
5119	Cross-Sectional	male	23.6605	15+yrs	37.3	64	171	32	negative	0		Absents	NO_malaria	12	11.81	4.18	0	0	37.8	90.4	28.7	31.7	184	42.5	12.8	16.7	13.3	2.6	5.71	4.14	1.63	0.3	0.03	48.3	35.1	13.8	2.5	0.3	0.01	0.1	0.07	0.6	2.76	6.6	1.7	5.5	92.8	7.6	13.984
5120	Cross-Sectional	male	16.6324	15+yrs	37.2	48	159	23	negative	0		Absents	NO_malaria	13.5	10	4.88	0.24	0.5	37.6	77	27.7	35.9	315	37.5	13.5	13.7	11.4	3.8	2.65	5.82	1.06	0.41	0.06	26.5	58.2	10.6	4.1	0.6	0	0	0.04	0.4	9.52	19.5	1.5	10.8	87.7	5	15.75
5121	Cross-Sectional	male	15.6331	15+yrs	36.8	37	145	22	negative	0		Absents	NO_malaria	12	7.69	5.06	0.86	1.7	36.2	71.5	23.7	33.1	293	38.7	15.3	11.6	10.3	3.2	2.38	3.66	0.84	0.77	0.04	31	47.6	10.9	10	0.5	0.02	0.3	0.03	0.4	5.21	10.3	1.5	11.1	87.4	2.4	7.032
5122	Cross-Sectional	female	71.6769	15+yrs	37.1	54	149.5	29	negative	0		Absents	NO_malaria	12.4	6.32	4.26	5.53	13	37.7	88.5	29.1	32.9	187	42.5	13.1	10.4	10.6	2.2	1.47	4.06	0.52	0.2	0.07	23.3	64.2	8.2	3.2	1.1	0	0	0.02	0.3	5.71	13.4	0.4	5.4	94.2	3	5.61
5123	Cross-Sectional	female	15.7372	15+yrs	36.8	46	157	23	positive	2800		Absents	Asymptomatic_malaria	12.1	5.79	4.12	0.04	0.1	36.1	87.6	29.4	33.5	311	40.6	12.8	11.1	9.9	3.1	1.6	3.19	0.61	0.38	0.01	27.6	55.1	10.5	6.6	0.2	0	0	0.03	0.5	12.65	30.7	3.9	13.4	82.7	1.2	3.732
5124	Cross-Sectional	female	26.6776	15+yrs	36.5	60	159	28	positive	151		Absents	Asymptomatic_malaria	12.1	4.95	4.11	0	0	35.5	86.4	29.4	34.1	223	38.7	12.2	18.5	13	2.8	1.56	2.89	0.4	0.09	0.01	31.5	58.4	8.1	1.8	0.2	0	0	0.03	0.6	8.63	21	0.7	7.7	91.6	8.5	18.955
5125	Cross-Sectional	male	19.6797	15+yrs	37.3	54	164	24	negative	0		Absents	NO_malaria	14.9	6.66	5.59	0	0	42.1	75.3	26.7	35.4	210	37.4	13.8	11.5	10	2	1.82	3.27	0.67	0.87	0.03	27.2	49.1	10.1	13.1	0.5	0	0	0.02	0.3	4.47	8	1.6	9.5	88.9	4.6	9.66
5126	Cross-Sectional	male	25.3689	15+yrs	36.2	52	164	27	negative	0		Absents	NO_malaria	13.1	10.85	5.61	5.66	10.1	37.8	67.4	23.4	34.7	198	39.8	17.7	13.6	9.7	1.7	6.13	3.19	1.38	0.07	0.08	56.6	29.4	12.7	0.6	0.7	0.16	1.5	0.14	1.3	24.4	43.5	7.1	18.9	74	8.6	17.028
5127	Cross-Sectional	female	50.6858	15+yrs	36.4	43	151	23	negative	0		Absents	NO_malaria	11.7	5.96	4.02	0	0	33.6	83.6	29.1	34.8	105	41.6	13.6	11.8	10.6	1.1	2.25	2.97	0.5	0.23	0.01	37.7	49.8	8.4	3.9	0.2	0	0	0.04	0.7	6.79	16.9	2.3	8.7	89	4.2	4.41
5128	Cross-Sectional	female	58.6858	15+yrs	36.9	68	155	33	negative	0		Absents	NO_malaria	11.5	5.54	4.12	0	0	35.2	85.4	27.9	32.7	108	40.2	13.2	21	14.1	1.5	1.77	2.47	0.84	0.43	0.03	31.9	44.6	15.2	7.8	0.5	0	0	0.03	0.5	9.06	22	6.6	15.5	77.9	20.1	21.708
5129	Cross-Sectional	male	20.6927	15+yrs	37.1	62	174	27	negative	0		Absents	NO_malaria	13.6	7.38	6.29	1.13	1.8	44.2	70.3	21.6	30.8	149	40.1	17	13.5	10.4	1.5	3.81	2.41	0.71	0.43	0.02	51.6	32.7	9.6	5.8	0.3	0	0	0.03	0.4	5.03	8	1.1	8.2	90.7	10.5	15.645
5130	Cross-Sectional	male	56.6927	15+yrs	37.3	66	173	29	positive	636.5		Absents	Asymptomatic_malaria	14.5	6.5	4.89	0	0	40.4	82.6	29.7	35.9	178	39.5	13.2	12.8	11.2	2.1	1.13	4.4	0.9	0.06	0.01	17.4	67.7	13.8	0.9	0.2	0.01	0.2	0.01	0.2	5.62	11.5	2.3	9.1	88.6	7.7	13.706
5131	Cross-Sectional	female	44.6927	15+yrs	37.2	68	173	32	negative	0		Absents	NO_malaria	11.3	6.72	4.38	1.62	3.7	36.7	83.8	25.8	30.8	66	44.3	14.6	10.1	9.9	0.5	2.09	3.57	0.6	0.39	0.07	31.2	53.1	8.9	5.8	1	0	0	0.01	0.1	3.85	8.8	0.4	4.2	95.4	17.1	11.286
5132	Cross-Sectional	female	55.6961	15+yrs	36.1	42	154	26	positive	476.5		Presents	Asymptomatic_malaria	12.6	5.56	4.52	0	0	37.6	83.2	27.9	33.5	357	42.5	13.9	9.6	9.4	3.3	2.54	2.25	0.63	0.11	0.03	45.7	40.5	11.3	2	0.5	0	0	0.03	0.5	3.44	7.6	1.1	8.1	90.8	2	7.14
5133	Cross-Sectional	female	38.7515	15+yrs	37.1	50	162	26	positive	1194		Absents	Asymptomatic_malaria	12.3	5.98	4	0.08	0.2	36.2	90.5	30.8	34	123	44.8	13.7	15.9	12.3	1.5	3.51	1.6	0.87	0	0	58.7	26.8	14.5	0	0	0.01	0.2	0.01	0.2	13.28	33.2	2.4	12	85.6	9.5	11.685
5134	Cross-Sectional	male	82.7515	15+yrs	36.7	62	168	28	negative	0		Absents	NO_malaria	15	3.68	5.11	1.17	2.3	46.9	91.8	29.4	32	213	43.8	12.9	13.8	11.1	2.3	1.06	2.09	0.42	0.09	0.02	28.9	56.8	11.4	2.4	0.5	0	0	0.01	0.3	4.19	8.2	0.6	9.2	90.2	5.8	12.354
5135	Cross-Sectional	male	15.7509	15+yrs	36.2	53	163.5	24	negative	0		Absents	NO_malaria	13.5	7.46	5.18	0.36	0.7	41.3	79.7	26.1	32.7	314	39.5	13.6	11.2	10.3	3.4	3.47	3.08	0.59	0.27	0.05	46.5	41.3	7.9	3.6	0.7	0	0	0.02	0.3	5.65	10.9	1.2	7.7	91.1	1.4	4.396
5136	Cross-Sectional	female	41.7522	15+yrs	37.3	56	164	29	negative	0		Absents	NO_malaria	10.1	4.56	3.16	0	0	29.8	94.3	32	33.9	158	47.8	13.8	12.5	10.9	1.8	2.34	1.62	0.47	0.11	0.02	51.4	35.5	10.3	2.4	0.4	0	0	0.01	0.2	7.77	24.6	1.8	7.2	91	2.4	3.792
5137	Cross-Sectional	female	45.7166	15+yrs	37.1	51	165	26	negative	0		Absents	NO_malaria	11.9	6.7	4.37	0	0	37.3	85.4	27.2	31.9	178	39.4	12.7	13.4	11	2	2.35	3.41	0.53	0.36	0.05	35.1	50.9	7.9	5.4	0.7	0	0	0.02	0.3	4.2	9.6	1.6	9.9	88.5	3.5	6.23
5138	Cross-Sectional	male	76.7146	15+yrs	36.1	47	160	25	positive	554		Absents	Asymptomatic_malaria	14.6	4.27	5.23	0	0	44.8	85.7	27.9	32.6	201	41	13.1	12	11.1	2.3	1.88	1.73	0.56	0.08	0.02	44	40.5	13.1	1.9	0.5	0	0	0.02	0.5	5.07	9.7	0.9	10.7	88.4	1	2.01
5139	Cross-Sectional	female	33.7166	15+yrs	36.8	54	163	29	negative	0		Absents	NO_malaria	11.7	6.39	3.63	0	0	34.4	94.8	32.2	34	262	41.1	11.8	14.8	12.4	3.2	3.72	1.82	0.64	0.18	0.03	58.2	28.5	10	2.8	0.5	0.01	0.2	0.01	0.2	5.59	15.4	2	7.7	90.3	6.5	17.03
5140	Cross-Sectional	female	51.7153	15+yrs	36.5	55	171	27	positive	910		Absents	Asymptomatic_malaria	11.9	3.41	4.23	0.84	2	36	85.1	28.1	33.1	198	47.3	15.3	11.5	11.2	2.2	1.31	1.51	0.49	0.08	0.02	38.4	44.3	14.4	2.3	0.6	0	0	0.03	0.9	3.21	7.6	1.9	9.7	88.4	5.5	10.89
5141	Cross-Sectional	female	59.7153	15+yrs	37.4	49.5	168	25	negative	0		Absents	NO_malaria	10.3	5.42	3.71	1.29	3.5	32.3	87.1	27.8	31.9	190	47.9	14.9	11.9	10.6	2.1	1.66	3.21	0.45	0.06	0.04	30.7	59.2	8.3	1.1	0.7	0	0	0.01	0.2	4.41	11.9	0.7	5.8	93.5	4.1	7.79
5142	Cross-Sectional	female	23.5236	15+yrs	37.2	49	159.5	25.5	negative	0		Absents	NO_malaria	11.3	4.93	4.34	1.99	4.6	35.6	82	26	31.7	206	38.6	13	13.9	11.4	2.3	2.34	1.91	0.58	0.08	0.02	47.5	38.7	11.8	1.6	0.4	0	0	0.02	0.4	4.08	9.4	1.1	10.7	88.2	6.2	12.772
5143	Cross-Sectional	male	15.7153	15+yrs	37.3	57	163	26	negative	0		Absents	NO_malaria	13.6	7.06	5.13	1.17	2.3	38.2	74.5	26.5	35.6	381	34.4	12.9	13.8	11.7	4.7	2.71	3.3	0.61	0.39	0.05	38.5	46.7	8.6	5.5	0.7	0	0	0.02	0.3	4.05	7.9	0.6	6.8	92.6	4.9	18.669
5144	Cross-Sectional	male	15.7153	15+yrs	37.1	43	158	22	negative	0		Absents	NO_malaria	11.7	5.96	4.27	0	0	35.8	83.8	27.4	32.7	337	39	12.9	12.4	10.5	3.7	2.34	2.4	0.53	0.65	0.04	39.2	40.3	8.9	10.9	0.7	0	0	0.03	0.5	8.8	20.6	2.5	11.9	85.6	1	3.37
5145	Cross-Sectional	male	66.7187	15+yrs	36	68	178	29	negative	0		Absents	NO_malaria	13.6	6.04	4.86	0.68	1.4	39	80.2	28	34.9	160	40.6	13.9	13.8	11.1	1.8	1.97	3.19	0.54	0.33	0.01	32.6	52.8	8.9	5.5	0.2	0.01	0.2	0.01	0.2	5.15	10.6	3	14	83	2.2	3.52
5146	Cross-Sectional	female	53.7194	15+yrs	37.1	47	161	23	positive	1034.5		Absents	Asymptomatic_malaria	12.3	6.88	5.29	1.05	2	39.3	74.3	23.3	31.3	159	41.4	15.5	15.3	11	1.7	2.24	3.21	1.35	0.06	0.02	32.5	46.7	19.6	0.9	0.3	0.01	0.1	0.03	0.4	5.82	11	1.6	13.7	84.7	5.1	8.109
5147	Cross-Sectional	male	33.7194	15+yrs	36.2	64.1	166	32	positive	95		Absents	Asymptomatic_malaria	12.4	7.85	4.32	0	0	34.8	80.6	28.7	35.6	301	37.2	12.7	11.5	10.3	3	3.42	3.67	0.59	0.14	0.03	43.5	46.8	7.5	1.8	0.4	0	0	0.03	0.4	6.7	15.5	2.2	13	84.8	1.9	5.719
5148	Cross-Sectional	female	77.7194	15+yrs	37.3	56	166.5	29	negative	0		Absents	NO_malaria	12.9	4.97	4.25	0	0	38.6	90.8	30.4	33.4	221	40.6	12.4	11.9	10.2	2.2	2.18	2.15	0.43	0.2	0.01	43.8	43.3	8.7	4	0.2	0	0	0.02	0.4	3.15	7.4	0.7	2.7	96.6	1.8	3.978
5149	Cross-Sectional	female	23.718	15+yrs	36.1	52	159	28	negative	0		Absents	NO_malaria	9.4	6.26	3.53	0	0	29.3	83	26.6	32.1	250	41.2	13.6	10.6	9.8	2.3	4.32	1.46	0.35	0.12	0.01	69	23.3	5.6	1.9	0.2	0	0	0.04	0.6	6.42	18.2	8.2	11.8	80	3	7.5
5150	Cross-Sectional	female	49.7194	15+yrs	36.5	59	163	31	negative	0		Absents	NO_malaria	11.2	5.69	3.99	1.19	3	34.6	86.7	28.1	32.4	197	41.6	13.3	9.6	9.9	2	2.41	2.9	0.27	0.09	0.02	42.3	51	4.7	1.6	0.4	0	0	0.02	0.4	3.99	10	1.5	5.7	92.8	2.8	5.516
5151	Cross-Sectional	female	58.7214	15+yrs	37.2	48	157	27	negative	0		Absents	NO_malaria	12.8	5.46	4.81	0.38	0.8	37.5	78	26.6	34.1	217	40.7	14.6	11.7	10	2.1	2.51	2.37	0.47	0.09	0.02	46	43.4	8.6	1.6	0.4	0	0	0.02	0.4	5.72	11.9	0.4	5.8	93.8	2.4	5.208
5152	Cross-Sectional	male	15.2279	15+yrs	36.4	42	155.5	23.5	negative	0		Absents	NO_malaria	12.7	5.66	5.18	0	0	40.6	78.4	24.5	31.3	406	40.1	14.4	8.8	8.4	3.2	1.92	3.11	0.44	0.17	0.02	33.9	54.9	7.8	3	0.4	0	0	0.01	0.2	8.29	16	0.9	10.1	89	0.6	2.436
5153	Cross-Sectional	female	61.7221	15+yrs	36.8	56	171	27	negative	0		Absents	NO_malaria	10.4	4.14	3.65	0	0	29.6	81.1	28.5	35.1	177	39.6	13.5	11.6	11.1	1.9	1.46	1.9	0.7	0.06	0.02	35.3	45.9	16.9	1.4	0.5	0	0	0.02	0.5	2.12	5.8	1.1	5.7	93.2	6	10.62
5154	Cross-Sectional	female	37.7221	15+yrs	36.9	63	157	28.5	negative	0		Absents	NO_malaria	10.7	4.17	3.69	0	0	34	92.1	29	31.5	144	47.8	14.1	13.5	11.4	1.7	1.95	1.76	0.42	0.02	0.02	46.7	42.2	10.1	0.5	0.5	0	0	0.02	0.5	8.04	21.8	1.8	8.9	89.3	3	4.32
5155	Cross-Sectional	female	34.7214	15+yrs	37.1	53	165	27	negative	0		Presents	NO_malaria	11.8	4.99	4.04	0	0	36.1	89.4	29.2	32.7	169	39.1	12	11	10.1	1.6	2.38	1.83	0.53	0.21	0.04	47.7	36.7	10.6	4.2	0.8	0	0	0.02	0.4	8.16	20.2	0.9	8.4	90.7	2.3	3.887
5156	Cross-Sectional	female	58.7269	15+yrs	37.1	41	154	24	negative	0		Absents	NO_malaria	12	4.88	4.19	0	0	37.5	89.5	28.6	32	227	43.8	13.4	12.2	10.7	2.5	2.2	1.72	0.39	0.54	0.03	45.1	35.2	8	11.1	0.6	0.01	0.2	0.01	0.2	3.81	9.1	0.8	8	91.2	4	9.08
5157	Cross-Sectional	female	27.7235	15+yrs	37.3	50	160	25	negative	0		Absents	NO_malaria	12.1	5.75	4.41	1.94	4.4	37	83.9	27.4	32.7	211	40.6	13.3	9.7	10.1	2.1	2	2.82	0.62	0.29	0.02	34.9	49	10.8	5	0.3	0	0	0.01	0.2	6.57	14.9	1	8.8	90.2	5.3	11.183
5158	Cross-Sectional	female	62.7324	15+yrs	37.1	53	160	27.5	negative	0		Absents	NO_malaria	10.7	6.38	3.71	1.11	3	34.7	93.5	28.8	30.8	201	44.9	13.2	13.1	10.9	2.1	1.73	3.79	0.83	0.01	0.02	27.1	59.4	13	0.2	0.3	0	0	0.01	0.2	5.19	14	3.1	9.9	87	3.7	7.437
5159	Cross-Sectional	male	23.7317	15+yrs	37.4	62.3	175	24	negative	0		Absents	NO_malaria	14.5	10.04	4.76	0	0	42.7	89.7	30.5	34	274	45.1	13.7	15.3	12.1	3.4	4.7	3.08	0.44	1.78	0.04	46.8	30.7	4.4	17.7	0.4	0	0	0.04	0.4	4.95	10.4	0.6	4.5	94.9	5.3	14.522
5160	Cross-Sectional	female	32.7639	15+yrs	36.5	62.1	159	26	negative	0		Absents	NO_malaria	13.4	5.97	5.4	0.75	1.4	43	79.6	24.8	31.2	254	37.7	13.2	10.4	9.6	2.4	2.49	2.72	0.65	0.09	0.02	41.7	45.6	10.9	1.5	0.3	0	0	0.02	0.3	6.21	11.5	1.3	6.5	92.2	3.8	9.652
5161	Cross-Sectional	male	43.7919	15+yrs	37.1	72	172	31	positive	3094		Absents	Asymptomatic_malaria	13	6.57	3.99	0	0	39.5	99	32.6	32.9	324	44.6	12.3	9.9	9.4	2.8	3.07	2.24	1.18	0.05	0.03	46.6	34.1	18	0.8	0.5	0	0	0.02	0.3	11.69	29.3	6.1	13.3	80.6	2.4	7.776
5162	Cross-Sectional	female	28.7337	15+yrs	37.1	60.3	154	30	negative	0		Absents	NO_malaria	12.7	5.6	4.47	0	0	37.4	83.7	28.4	34	192	38.7	12.8	15.1	12	2.4	2.04	3.12	0.29	0.13	0.02	36.4	55.7	5.2	2.3	0.4	0	0	0.01	0.2	8.85	19.8	1.3	8.3	90.4	4.2	8.064
5163	Cross-Sectional	male	78.7379	15+yrs	37.1	50.3	154	26	positive	206		Absents	Asymptomatic_malaria	11.5	5.07	4.4	6.11	13.9	37.1	84.3	26.1	31	140	53.6	17.3	19.5	13	1.9	1.41	2.98	0.54	0.08	0.06	27.7	58.8	10.7	1.6	1.2	0.01	0.2	0.02	0.4	3.7	8.4	0.6	7.5	91.9	7	9.8
5164	Cross-Sectional	female	28.7337	15+yrs	37.2	61	163	28	negative	0		Absents	NO_malaria	11.4	6.26	4.19	0.04	0.1	35.3	84.2	27.2	32.3	185	42.6	13.9	15.6	12.2	2.4	2.04	3.06	0.48	0.66	0.02	32.6	48.9	7.7	10.5	0.3	0.01	0.2	0.03	0.5	8.25	19.7	1.7	8.9	89.4	4.2	7.77
5165	Cross-Sectional	female	42.7379	15+yrs	36.5	54.2	159	29	positive	1627		Absents	Asymptomatic_malaria	10.9	5.64	3.57	0	0	33.6	94.1	30.5	32.4	188	41.2	11.9	11	10.1	1.9	3.21	1.66	0.57	0.16	0.04	57	29.4	10.1	2.8	0.7	0	0	0.03	0.5	5.64	15.8	0.4	6.3	93.3	1.5	2.82
5166	Cross-Sectional	male	67.7344	15+yrs	37.2	48	171	27.5	positive	176		Absents	Asymptomatic_malaria	14.9	7.03	4.47	0	0	44.7	100	33.3	33.3	299	45.3	12.6	12.9	10.9	3.3	3.51	2.81	0.62	0.04	0.05	49.9	40	8.8	0.6	0.7	0	0	0.02	0.3	9.74	21.8	1.9	12.5	85.6	3	8.97
5167	Cross-Sectional	female	15.8658	15+yrs	36.4	48.5	162	25.5	positive	55.5		Absents	Asymptomatic_malaria	13.3	8.24	4.74	0	0	41.3	87.1	28.1	32.2	342	44.8	14.2	12.3	11.2	3.9	3.06	3.98	0.91	0.25	0.04	37.2	48.3	11	3	0.5	0.01	0.1	0.03	0.4	16.07	33.9	1.4	7.7	90.9	6.3	21.546
5168	Cross-Sectional	female	17.9877	15+yrs	36.2	48	142.5	25.5	negative	0		Absents	NO_malaria	12.5	7.95	4.22	0	0	36.6	86.7	29.6	34.2	359	41.1	13.1	10.5	9.9	3.5	1.92	4.37	0.52	1.08	0.06	24.1	55	6.5	13.6	0.8	0	0	0.03	0.4	7.26	17.2	0.7	7.2	92.1	2	7.18
5169	Cross-Sectional	female	34.7379	15+yrs	36.1	55	168	25.5	negative	0		Absents	NO_malaria	12.6	7.17	4.32	0	0	38.7	89.6	29.2	32.6	342	41.3	12.5	8.7	8.8	2.9	2.73	3.68	0.45	0.25	0.06	38.1	51.3	6.3	3.5	0.8	0.01	0.1	0.02	0.3	6.83	15.8	1	8.2	90.8	1.1	3.762
5170	Cross-Sectional	male	71.7399	15+yrs	36.4	54	157	25	negative	0		Absents	NO_malaria	13.4	7.14	4.26	0	0	40.6	95.3	31.5	33	342	43.9	12.4	8.6	8.6	2.6	3.31	2.73	1.03	0.05	0.02	46.4	38.2	14.4	0.7	0.3	0	0	0.02	0.3	9.37	22	1.2	9.8	89	0.9	3.078
5171	Cross-Sectional	female	48.7392	15+yrs	36.5	41	159	22	negative	0		Absents	NO_malaria	13.2	5.86	4.6	0	0	40.1	87.2	28.7	32.9	195	41.8	13.2	13.7	11.5	2.4	2.96	2.11	0.3	0.46	0.03	50.6	36	5.1	7.8	0.5	0	0	0.01	0.2	3.68	8	0.4	5.9	93.7	3.5	6.825
5172	Cross-Sectional	female	54.7433	15+yrs	36.9	53	172	26	negative	0		Absents	NO_malaria	12.4	4.8	4.13	0	0	37.6	91	30	33	297	42.2	12.7	8.9	9	2.6	2.16	2.13	0.41	0.08	0.02	45	44.4	8.5	1.7	0.4	0	0	0.02	0.4	7.6	18.4	1.7	8.7	89.6	0.8	2.376
5173	Cross-Sectional	female	18.7433	15+yrs	36.5	43	161	22	negative	0		Absents	NO_malaria	12.7	4.91	4.23	0	0	38.1	90.1	30	33.3	289	40.9	12.6	12.4	10.7	3.1	1.92	2.29	0.58	0.09	0.03	39.2	46.6	11.8	1.8	0.6	0	0	0.02	0.4	10.87	25.7	0.6	7.4	92	2.5	7.225
5174	Cross-Sectional	male	22.7433	15+yrs	36.2	49	165	26	negative	0		Absents	NO_malaria	15.4	5.55	6.05	0	0	44.8	74	25.5	34.4	253	37.4	14.1	14.6	11.6	3.2	2.12	2.52	0.77	0.12	0.02	38.1	45.4	13.9	2.2	0.4	0	0	0.06	1.1	8.41	13.9	1.2	13	85.8	5.9	14.927
5175	Cross-Sectional	male	63.7426	15+yrs	37.2	72	174	28	negative	0		Absents	NO_malaria	11	4.98	3.67	0	0	32.6	88.8	30	33.7	75	49.5	17.2	0	0	0	0.6	3.6	0.76	0.01	0.01	12	72.3	15.3	0.2	0.2	0	0	0	0	8.11	22.1	1.9	8.3	89.8	11.9	8.925
5176	Cross-Sectional	female	22.7433	15+yrs	36.8	47	152	25	positive	40		Absents	Asymptomatic_malaria	12	7.52	3.72	0	0	36	96.8	32.3	33.3	291	40.8	11.5	11.6	10.3	3.1	2.27	3.5	0.66	1.03	0.06	30.2	46.5	8.8	13.7	0.8	0	0	0.04	0.5	5.69	15.3	0.7	8.4	90.9	2.1	6.111
5177	Cross-Sectional	male	78.7515	15+yrs	36.6	56.5	179	23	positive	409		Absents	Asymptomatic_malaria	13.5	4.01	4.66	0	0	41.5	89.1	29	32.5	196	44.1	13.6	11.1	10.2	2	2.22	0.9	0.76	0.09	0.04	55.4	22.4	19	2.2	1	0	0	0.03	0.7	6.01	12.9	3	14.9	82.1	2.1	4.116
5178	Cross-Sectional	female	48.7502	15+yrs	36.2	52	164	25	negative	0		Absents	NO_malaria	11.2	4.31	3.75	0.37	1	34.5	92	29.9	32.5	120	42.1	12.6	16.2	12.9	1.5	1.36	2.08	0.59	0.25	0.03	31.5	48.3	13.7	5.8	0.7	0	0	0.01	0.2	5.33	14.2	1.1	7.5	91.4	11	13.2
5179	Cross-Sectional	female	16.7529	15+yrs	36.4	51	160	25	negative	0		Absents	NO_malaria	12.1	3.76	4.2	0	0	38.5	91.7	28.8	31.4	203	50	15	10.6	9.9	1.9	1.32	1.61	0.49	0.31	0.03	35.2	42.8	13	8.2	0.8	0	0	0.01	0.3	12.6	30	5.2	11.3	83.5	3.3	6.699
5180	Cross-Sectional	female	35.7536	15+yrs	36.4	63	160	33	positive	143		Absents	Asymptomatic_malaria	11.3	6.7	4.18	0.45	1.1	36.7	87.8	27	30.8	258	44.6	13.9	11.4	10.3	2.7	2.43	3.33	0.63	0.29	0.02	36.3	49.7	9.4	4.3	0.3	0	0	0.04	0.6	5.81	13.9	1.5	13.6	84.9	2.3	5.934
5181	Cross-Sectional	female	57.3306	15+yrs	36.6	80	156	37	positive	958.5		Absents	Asymptomatic_malaria	8.8	5.85	3.43	0.13	0.4	28.4	82.8	25.7	31	213	40.8	13.5	11.5	10.5	2.3	2.81	2.17	0.56	0.28	0.03	48	37.1	9.6	4.8	0.5	0	0	0.05	0.9	6.14	17.9	4.2	13.3	82.5	2.6	5.538
5182	Cross-Sectional	male	53.7604	15+yrs	37.1	54	172	25	negative	0		Absents	NO_malaria	10.7	6.39	3.37	0.03	0.1	34.9	103.6	31.8	30.7	213	50.8	13.3	12.9	11	2.4	2.72	2.76	0.71	0.15	0.05	42.6	43.2	11.1	2.3	0.8	0	0	0.03	0.5	2.76	8.2	0.8	7.4	91.8	6.6	14.058
5183	Cross-Sectional	female	26.7625	15+yrs	37.1	51	166	23	negative	0		Absents	NO_malaria	12.5	6.89	4.18	0	0	36.6	87.6	29.9	34.2	211	44.4	13.9	10.8	10.1	2.1	1.6	3.89	0.51	0.86	0.03	23.2	56.5	7.4	12.5	0.4	0.01	0.1	0.02	0.3	8.61	20.6	1	11	88	3.1	6.541
5184	Cross-Sectional	female	47.7372	15+yrs	36.4	46	159	24	positive	636.5		Absents	Asymptomatic_malaria	11.8	3.39	4.07	0	0	36.5	89.7	29	32.3	135	45.5	13.8	11.7	10.5	1.4	1.6	1.21	0.5	0.06	0.02	47.2	35.7	14.7	1.8	0.6	0	0	0.01	0.3	6.88	16.9	0.8	5.9	93.3	4.4	5.94
5185	Cross-Sectional	male	35.3621	15+yrs	36.5	49	158	27	positive	3169.5		Absents	Asymptomatic_malaria	13.6	11.12	5.34	10.51	19.7	37.4	70	25.5	36.4	186	35.7	14.6	14.1	11.4	2.4	6.19	3.28	0.79	0.81	0.05	55.7	29.5	7.1	7.3	0.4	0.04	0.4	0.06	0.5	8.97	16.8	6.5	13.4	80.1	3.3	6.138
5186	Cross-Sectional	male	54.7707	15+yrs	36.1	65	168	27	negative	0		Absents	NO_malaria	11.2	8.73	3.81	0	0	34.9	91.6	29.4	32.1	27	52.5	15.8	20.2	12.5	0.2	3.29	4.16	1.16	0.1	0.02	37.7	47.7	13.3	1.1	0.2	0.01	0.1	0.04	0.5	12.31	32.3	6.7	13.8	79.5	30	8.1
5187	Cross-Sectional	female	44.7693	15+yrs	37.1	47	159	24	negative	0		Absents	NO_malaria	10.9	3.92	4.36	0	0	34.7	79.6	25	31.4	197	38.4	13.3	14.3	11.9	2.4	1.71	1.51	0.59	0.09	0.02	43.6	38.5	15.1	2.3	0.5	0	0	0.02	0.5	7.76	17.8	1.6	11.1	87.3	1.2	2.364
5188	Cross-Sectional	female	54.7707	15+yrs	36.2	45.2	153	25	positive	1702.5		Absents	Asymptomatic_malaria	11.6	5.68	3.74	0	0	35.6	95.2	31	32.6	260	41	11.9	10	9.4	2.4	2.02	2.86	0.7	0.08	0.02	35.5	50.4	12.3	1.4	0.4	0	0	0.02	0.4	5.24	14	1.6	7.1	91.3	1.3	3.38
5189	Cross-Sectional	female	53.7714	15+yrs	36.1	48.6	161.5	25.5	negative	0		Absents	NO_malaria	10.8	5.69	4.34	15.62	36	30	69.1	24.9	36	221	36.5	14.8	14.1	11.4	2.9	1.69	3.5	0.31	0.18	0.01	29.7	61.5	5.4	3.2	0.2	0.04	0.7	0.01	0.2	7.9	18.2	9.2	14.1	76.7	2.5	5.525
5190	Cross-Sectional	female	38.7734	15+yrs	36.9	50	166	23	negative	0		Absents	NO_malaria	12.2	5.4	4.22	0	0	36.5	86.5	28.9	33.4	232	44.8	14.2	11.1	10.2	2.4	2.2	2.43	0.47	0.27	0.03	40.7	45	8.7	5	0.6	0	0	0.03	0.6	6.5	15.4	0.5	4.8	94.7	1.6	3.712
5191	Cross-Sectional	female	33.7741	15+yrs	37.3	67.1	157	27	negative	0		Absents	NO_malaria	13.5	8.41	4.74	0	0	39.2	82.7	28.5	34.4	165	38.6	12.8	12.6	11.5	2.1	2.43	4.07	0.65	1.21	0.05	28.9	48.4	7.7	14.4	0.6	0.01	0.1	0.04	0.5	8.72	18.4	1.8	13.7	84.5	5.7	9.405
5192	Cross-Sectional	female	32.7721	15+yrs	37.1	42	161	22.9	negative	0		Absents	NO_malaria	12.6	5.23	3.5	0.42	1.2	34.7	99.1	36	36.3	196	44.6	12.2	9.7	9.4	1.9	2.31	1.91	0.78	0.21	0.02	44.2	36.5	14.9	4	0.4	0	0	0.01	0.2	4.55	13	2.9	13.9	83.2	1.4	2.744
5193	Cross-Sectional	female	34.7734	15+yrs	37.1	49	163	25	positive	64		Absents	Asymptomatic_malaria	11.1	5.35	3.91	0.43	1.1	35.3	90.3	28.4	31.4	204	42.6	13	12.9	11.1	2.4	1.78	3.11	0.4	0.05	0.01	33.3	58.1	7.5	0.9	0.2	0	0	0.01	0.2	4.69	12	0.6	5.8	93.6	2.6	5.304
5194	Cross-Sectional	female	25.7741	15+yrs	36.2	51.8	166	25	negative	0		Absents	NO_malaria	9.8	8.29	3.81	0	0	30.2	79.3	25.7	32.5	231	36.8	12.7	11.7	10.6	2.6	5.78	1.83	0.52	0.14	0.02	69.7	22.1	6.3	1.7	0.2	0	0	0.04	0.5	4.23	11.1	1.1	8.1	90.8	2.1	4.851
5195	Cross-Sectional	female	46.7734	15+yrs	36.4	47.9	161	23.5	negative	0		Absents	NO_malaria	10.6	8.5	3.57	0	0	32.6	91.3	29.7	32.5	140	51.5	15.5	20.2	13.3	1.7	2.35	5.23	0.74	0.16	0.02	27.7	61.5	8.7	1.9	0.2	0	0	0.03	0.4	15.71	44	7.3	11.9	80.8	2.8	3.92
5196	Cross-Sectional	male	41.7741	15+yrs	36.7	70.5	178	27	positive	231		Absents	Asymptomatic_malaria	14	6.16	4.57	0	0	42.1	92.1	30.6	33.3	150	44.9	13.2	10.6	10.2	1.4	2.15	3.03	0.84	0.04	0.1	35	49.2	13.6	0.6	1.6	0	0	0.03	0.5	6.63	14.5	1.6	11.7	86.7	4.9	7.35
5197	Cross-Sectional	female	47.7755	15+yrs	36.3	49	165	24	negative	0		Absents	NO_malaria	11.9	5.85	4.17	0	0	37.3	89.4	28.5	31.9	285	41.5	12.7	14.9	11.8	3.3	2.47	2.95	0.39	0.02	0.02	42.3	50.4	6.7	0.3	0.3	0	0	0.02	0.3	4.75	11.4	0.8	8.5	90.7	9	25.65
5198	Cross-Sectional	female	42.7762	15+yrs	37.3	48	158	26.5	negative	0		Absents	NO_malaria	12.1	5.3	4.32	0	0	37	85.6	28	32.7	254	39.2	12.6	12.6	10.8	2.5	1.77	2.69	0.65	0.16	0.03	33.3	50.8	12.3	3	0.6	0	0	0.02	0.4	5.14	11.9	0.9	7.4	91.7	8.7	22.098
5199	Cross-Sectional	female	66.7762	15+yrs	36.8	44	154	23	negative	0		Absents	NO_malaria	11.7	6.54	3.73	0.52	1.4	34.4	92.2	31.4	34	224	43.7	13	11	10.2	2.3	3.18	2.3	0.97	0.06	0.03	48.6	35.2	14.8	0.9	0.5	0	0	0.05	0.8	15.14	40.6	5.4	10.8	83.8	2.4	5.376
5200	Cross-Sectional	female	41.7769	15+yrs	37.2	44	162	14.6	negative	0		Absents	NO_malaria	10.1	5.78	3.72	0	0	32.1	86.3	27.2	31.5	143	42	13.6	11.9	10.8	1.4	2.64	2.39	0.54	0.19	0.02	45.8	41.3	9.3	3.3	0.3	0	0	0.04	0.7	8.89	23.9	6.8	11.4	81.8	4.2	6.006
5201	Cross-Sectional	female	15.7755	15+yrs	36	40.9	158	22	positive	464.5		Absents	Asymptomatic_malaria	12.7	4.06	4.8	0	0	39.2	81.7	26.5	32.4	246	39.6	13.4	11.4	10.1	2.5	1.41	1.93	0.64	0.06	0.02	34.7	47.5	15.8	1.5	0.5	0	0	0.01	0.2	13.92	29	5.2	10.1	84.7	2.5	6.15
M0051	Prospective	male	34.6016	15+yrs	39	90	188		positive	2403	p. falciparum	Absents	Clinical_malaria	13.4	5.47	5.53	12.66	22.9	42.9	77.6	24.2	31.2	249	38.4	13.6	17.1	11	27	4.37	0.46	0.56	0.05	0.03	80	8.4	10.2	0.9	0.5	0	0	0.04	0.7	8.85	16	1.1	9.1	89.8	3.8	9.462
M0052	Prospective	female	20.6054	15+yrs	39.7	57	162		positive	572	p. falciparum	Absents	Clinical_malaria	11.2	6.87	5.08	10.92	21.5	35.5	69.9	22	31.5	213	37.4	14.8	11.4	10	21	5.59	0.8	0.45	0	0.03	81.4	11.6	6.6	0	0.4	0	0	0.07	1	3.3	6.5	1.3	8.3	90.4	5.2	11.076
M0060	Prospective	female	28.622	15+yrs	38.2	58	164		positive	9244	p. falciparum	Absents	Clinical_malaria	14.1	7.86	5.47	0.82	1.5	41.2	75.3	25.8	34.2	226	36.3	13.1	10.9	9.9	22	6.21	0.74	0.88	0.01	0.02	79	9.4	11.2	0.1	0.3	0	0	0.05	0.6	4.32	7.9	0.5	5.7	93.8	2.4	5.424
M0070	Prospective	male	45.649	15+yrs	36.2	60	171		positive	5137	p. falciparum	Absents	Clinical_malaria	9.7	6.41	3.61	0.43	1.2	28.3	78.4	26.9	34.3	769	38.7	13.8	11.1	10.2	78	2.66	2.83	0.46	0.4	0.06	41.6	44.1	7.2	6.2	0.9	0.01	0.2	0.03	0.5	7.73	21.4	3.3	12.2	84.5	2.9	22.301
M0079	Prospective	male	32.6713	15+yrs	38	53	160		positive	127050	p. falciparum	Absents	Clinical_malaria	6.5	10.76	2.2	3.27	14.9	17	77.3	29.5	38.2	24	40.3	14.6	10.7	9.3	2	5.46	4.43	0.75	0.01	0.11	50.7	41.2	7	0.1	1	15.51	144.1	0.64	5.9	2.49	11.3	1.8	4.4	93.8	10.9	2.616
M0092	Prospective	female	45.7038	15+yrs	38.2	79	170		positive	304	p. falciparum	Absents	Clinical_malaria	11.7	5.32	4.19	0.62	1.5	34.1	81.4	27.9	34.3	106	37.4	12.6	10.4	9.8	11	4.16	0.63	0.51	0.01	0.01	78.2	11.8	9.6	0.2	0.2	0	0	0.02	0.4	4.73	11.3	2.4	9	88.6	2.5	2.65
M0096	Prospective	female	21.717	15+yrs	38.4	47	156		positive	237	p. falciparum	Absents	Clinical_malaria	14	15.9	5.14	0.61	1.2	41.6	80.9	27.2	33.7	283	53.3	18	10.3	9.7	27	12.52	2.15	1.19	0	0.04	78.7	13.5	7.5	0	0.3	0	0	0.12	0.8	6.22	12.1	2.3	10.1	87.6	2.8	7.924
M0099	Prospective	male	15.7155	15+yrs	37.8	55	173		positive	101512	p. falciparum	Presents	Clinical_malaria	12.3	6.15	4.53	0.9	2	37.9	83.7	27.2	32.5	120	39.7	13	13.6	10.8	12	4.05	1.5	0.57	0.01	0.02	65.8	24.4	9.3	0.2	0.3	0	0	0.02	0.3	9.24	20.4	0.3	5.4	94.3	7.2	8.64
M0103	Prospective	male	59.7273	15+yrs	39	64	173		positive	642	p. falciparum	Absents	Clinical_malaria	12.5	5.95	4.31	0.99	2.3	37.1	86.1	29	33.7	137	50.4	16.1	17.2	13	19	3	1.97	0.94	0.02	0.02	50.5	33.1	15.8	0.3	0.3	0	0	0.03	0.5	7.84	18.2	2.1	14	83.9	8.3	11.371
M0104	Prospective	male	48.7292	15+yrs	38.5	55	162		positive	5722	p. falciparum	Absents	Clinical_malaria	12.9	3.32	5.19	3.37	6.5	39.7	76.5	24.9	32.5	118	39.8	14.6	11.8	10.5	14	2.14	0.97	0.13	0.06	0.02	64.5	29.2	3.9	1.8	0.6	0.01	0.3	0.02	0.6	4.52	8.7	0.7	7.5	91.8	2.8	3.304
M0110	Prospective	male	42.7414	15+yrs	38.1	72	191		positive	2617	p. falciparum	Absents	Clinical_malaria	3	2.99	0.91	0	0	8.8	96.7	33	34.1	37	42.6	12.3	10.8	10.1	4	2.44	0.2	0.35	0	0	81.6	6.7	11.7	0	0	0.01	0.3	0.03	1	1.11	12.2	1.3	7.1	91.6	1.6	0.592
M0120	Prospective	male	15.7593	15+yrs	39	25	132		positive	305	p. falciparum	Absents	Clinical_malaria	9.7	3.56	4.36	32.3	74.1	31.3	71.8	22.2	31	298	41.1	16	10.7	11.1	39	2.07	0.95	0.22	0.31	0.01	58.1	26.7	6.2	8.7	0.3	0	0	0.05	1.4	3.58	8.2	3.8	11.8	84.4	1.3	3.874
M0138	Prospective	female	23.8032	15+yrs	38.2	54	158		positive	158	p. falciparum	Absents	Clinical_malaria	10.2	4.62	4.06	0.04	0.1	31.4	77.3	25.1	32.5	181	38.7	13.7	13.1	11.1	20	2.47	1.33	0.77	0.03	0.02	53.5	28.8	16.7	0.6	0.4	0	0	0.01	0.2	5.72	14.1	2.1	10.8	87.1	3.9	7.059
M0141	Prospective	female	67.8233	15+yrs	36	64	171		positive	145	mix falciparum / ovale	Absents	Clinical_malaria	12	6.29	4.18	0	0	35.9	85.9	28.7	33.4	195	41.2	13.2	8.2	8.6	14	4.64	0.61	0.94	0.06	0.04	73.8	9.7	14.9	1	0.6	0	0	0.03	0.5	6.19	14.8	1.1	8.3	90.6	1.2	2.34
M0143	Prospective	male	69.8275	15+yrs	38.8				positive	215	p. falciparum	Absents	Clinical_malaria	13.7	12.8	4.85	0	0	41.6	85.8	28.2	32.9	224	41.2	13.2	9.2	9.2	20	9.21	2.12	1.43	0	0.04	71.9	16.6	11.2	0	0.3	0.01	0.1	0.08	0.6	10.14	20.9	1	9.1	89.9	2.1	4.704
M0145	Prospective	female	15.8305	15+yrs	40	82	166		positive	3025	p. falciparum	Absents	Clinical_malaria	9.5	6.24	4.36	6.54	15	28.6	65.6	21.8	33.2	218	42.8	18.6	11.2	10	23	4.46	1.14	0.59	0.04	0.01	71.4	18.3	9.5	0.6	0.2	0	0	0.03	0.5	6.67	15.3	10.5	14.7	74.8	4.6	10.028
M0190	Prospective	male	24.915	15+yrs	38	65	168		positive	15573	p. falciparum	Absents	Clinical_malaria	11.2	14.61	4.28	1.75	4.1	34.2	79.9	26.2	32.7	213	39.8	13.8	11.7	10.2	21	12.54	0.95	1.1	0.01	0.01	85.8	6.5	7.5	0.1	0.1	0	0	0.08	0.5	6.29	14.7	10.9	14.8	74.3	4.6	9.798
M0264	Prospective	female	54.0737	15+yrs	38.6	46	168		positive	98910	p. falciparum	Absents	Clinical_malaria	12.1	5.33	4.43	2.56	5.8	33.3	75.2	27.3	36.3	137	37.8	14.2	15	11	15	4.28	0.73	0.24	0.06	0.02	80.3	13.7	4.5	1.1	0.4	0	0	0.02	0.4	3.1	7	0.8	9.5	89.7	8.8	12.056
M0291	Prospective	male	42.1501	15+yrs	37.7	44	178		positive	226	p. malariae	Absents	Clinical_malaria	15.6	7.6	6.61	64.84	98.1	50	75.6	23.6	31.2	374	41	17.3	0	0	0	5.12	1.68	0.73	0.02	0.05	67.3	22.1	9.6	0.3	0.7	0.01	0.1	0.11	1.4	16.26	24.6	18.8	16.3	64.9	8.4	31.416
M0325	Prospective	male	38.3552	15+yrs	38.4	72	177		positive	458	p. ovale	Absents	Clinical_malaria	13.8	5.55	4.34	0	0	39.9	91.9	31.8	34.6	146	44.6	13.1	12.9	10.8	16	4.45	0.7	0.38	0.02	0	80.2	12.6	6.8	0.4	0	0	0	0.02	0.4	2.99	6.9	1.3	6.6	92.1	7.2	10.512
P0030	Prospective	female	7.08297	5-14yrs	39.2	19	123		positive	4651	mix falciparum / ovale	Absents	Clinical_malaria	5.7	35.24	2.02	1.81	9	15.7	77.7	28.2	36.3	96	35.1	12.9	17.2	13.5	11	30.21	2.65	2.29	0.03	0.06	85.7	7.5	6.5	0.1	0.2	0.49	1.4	0.35	1	21.09	104.4	33.8	21	45.2	18	17.28
P0031	Prospective	male	3.16776	2-<5yrs	39	10	77		positive	216450	p. falciparum	Absents	Clinical_malaria	10	13.16	3.9	4.05	10.4	30.2	77.4	25.6	33.1	176	58.2	21	10.4	9.4	14	7.07	5.16	0.9	0	0.03	53.8	39.2	6.8	0	0.2	0.1	0.8	0.49	3.7	31.55	80.9	1.9	3.2	94.9	3.1	5.456
P0033	Prospective	female	5.02132	5-14yrs	38.6	15	103		positive	27260	p. falciparum	Absents	Clinical_malaria	10.8	16.71	4.76	2.76	5.8	31.8	66.8	22.7	34	242	37.2	17.4	12	10.1	22	10.39	4.86	1.42	0.01	0.03	62.1	29.1	8.5	0.1	0.2	0.09	0.5	0.14	0.8	11.04	23.2	6.2	12.9	80.9	3.5	8.47
P0036	Prospective	male	2.89671	2-<5yrs	37.6	11	89		positive	1556	p. falciparum	Absents	Clinical_malaria	3.8	23.34	1.58	5.83	36.9	11.2	70.9	24.1	33.9	199	47.6	21.4	10.1	10.1	18	18.07	4.07	1.19	0	0.01	77.5	17.4	5.1	0	0	0.2	0.9	0.82	3.5	7.74	49	21	24.4	54.6	3.5	6.965
P0037	Prospective	female	1.01303	<2yrs	38	8.4	76		positive	5786	p. falciparum	Absents	Clinical_malaria	7.4	9.96	2.82	6	21.3	20.2	71.6	26.2	36.6	66	43	16.8	0	0	0	4.85	4.65	0.44	0.01	0.01	48.7	46.7	4.4	0.1	0.1	0.13	1.3	0.19	1.9	4.12	14.6	3.8	17.9	78.3	11.7	7.722
P0038	Prospective	male	2.00415	2-<5yrs	38.4	15	79		positive	122320	p. falciparum	Absents	Clinical_malaria	4.1	9.4	1.76	1.86	10.6	12.8	72.7	23.3	32	140	41.8	15.9	9.2	9.2	10	5.86	3.28	0.24	0.01	0.01	62.3	34.9	2.6	0.1	0.1	0.07	0.7	0.11	1.2	11.63	66.1	6.9	10.9	82.2	1.7	2.38
P0040	Prospective	male	4.18352	2-<5yrs	39.5	19.7	108		positive	160838	p. falciparum	Presents	Clinical_malaria	7.3	13.58	2.72	2.23	8.2	20.9	76.8	26.8	34.9	87	37	14.2	14.5	11.9	10	7.8	5.48	0.27	0.02	0.01	57.4	40.4	2	0.1	0.1	0.12	0.9	0.17	1.3	16.67	61.3	6.6	7.7	85.7	8.5	7.395
P0045	Prospective	male	5.46475	5-14yrs	37.7	14	100		positive	198274	p. falciparum	Absents	Clinical_malaria	7	8.26	2.69	1.93	7.2	20.2	75.1	26	34.7	78	37.7	14	10	10.1	7	5.6	2.37	0.28	0.01	0	67.8	28.7	3.4	0.1	0	0.1	1.2	0.37	4.5	16.76	62.3	4.6	5.2	90.2	4.2	3.276
P0050	Prospective	female	1.48109	<2yrs	38.1	9.2	75		positive	1381	p. falciparum	Presents	Clinical_malaria	9.3	11.41	3.61	7.36	20.4	30.1	83.4	25.8	30.9	156	59	21.2	12.1	10.3	15	3.24	6.43	1.41	0.3	0.03	28.3	56.4	12.4	2.6	0.3	0.1	0.9	0.08	0.7	23.65	65.5	11.1	14.4	74.5	5.6	8.736
P0052	Prospective	male	5.0268	5-14yrs	37.1	15	106		positive	11135	p. falciparum	Absents	Clinical_malaria	7	5.4	2.52	0.78	3.1	20.2	80.2	27.8	34.7	55	40.3	13.9	14.7	11.7	6	4.44	0.7	0.24	0.01	0.01	82.2	13	4.4	0.2	0.2	0.07	1.3	0.08	1.5	4.46	17.7	2.8	12.5	84.7	10.4	5.72
P0053	Prospective	female	2.45031	2-<5yrs	39.3	10.7	68.3		positive	21772	p. falciparum	Absents	Clinical_malaria	5.9	10.04	2.54	2.66	10.5	18.5	72.8	23.2	31.9	89	40.5	15.6	11	10.1	8	4.24	5.23	0.56	0	0.01	42.2	52.1	5.6	0	0.1	0.1	1	0.6	6	6.6	26	15.6	15.3	69.1	5.5	4.895
P0059	Prospective	male	1.16909	<2yrs	37.7	8.8	77		positive	129	p. falciparum	Absents	Clinical_malaria	4.5	11.71	1.66	6.12	36.9	12.7	76.5	27.1	35.4	50	54.6	20.9	14.2	10.8	5	5.8	4.9	0.97	0.02	0.02	49.5	41.8	8.3	0.2	0.2	0.04	0.3	0.82	7	9.13	55	14	13.9	72.1	12.1	6.05
P0062	Prospective	male	5.1856	5-14yrs	38	22	106		positive	352	p. falciparum	Absents	Clinical_malaria	9.8	4.45	3.68	26.64	72.4	31.9	86.7	26.6	30.7	218	56.4	17.8	9.6	9.8	21	3.25	0.79	0.39	0.01	0.01	73	17.8	8.8	0.2	0.2	0	0	0.03	0.7	16.71	45.4	9	16.2	74.8	1.8	3.924
P0065	Prospective	male	0.736383	<2yrs	38.4	7.8	71		positive	788	p. falciparum	Presents	Clinical_malaria	3.8	35.02	1.69	3.56	21.1	11.5	68	22.5	33	15	39.4	15.7	0	0	0	13.87	15.91	5.07	0.12	0.05	39.7	45.4	14.5	0.3	0.1	0.04	0.1	3.13	8.9	0.51	3	5.2	16.9	77.9	18.6	2.79
P0069	Prospective	male	3.04181	2-<5yrs	38.2	11.3	91		positive	25529	p. falciparum	Absents	Clinical_malaria	10.1	7.55	3.97	6.39	16.1	28.5	71.8	25.4	35.4	143	37.7	14.3	11.3	10.1	14	5.16	1.44	0.92	0.01	0.02	68.3	19.1	12.2	0.1	0.3	0.01	0.1	0.06	0.8	6.59	16.6	2.1	11	86.9	4.5	6.435
P0070	Prospective	female	4.76384	2-<5yrs	40.1	12	97		positive	48559	p. falciparum	Absents	Clinical_malaria	10.1	4.09	3.57	2.17	6.1	29.7	83.2	28.3	34	76	47.2	15.5	13.1	11.3	9	2.16	1.55	0.34	0.02	0.02	52.8	37.9	8.3	0.5	0.5	0	0	0.09	2.2	12	33.6	6.6	9.9	83.5	14.1	10.716
P0075	Prospective	male	0.476282	<2yrs	37.8	8.1	66		positive	2166	p. falciparum	Absents	Clinical_malaria	5.6	18.18	2.42	2.71	11.2	16.9	69.8	23.1	33.1	179	44.2	20.8	8.5	8.9	16	4.89	8.55	4.17	0.53	0.04	27	47	22.9	2.9	0.2	0.24	1.3	0.7	3.9	8.32	34.4	28.4	19.6	52	5.6	10.024
P0076	Prospective	female	6.54896	5-14yrs	39.8	16	113		positive	125990	p. falciparum	Absents	Clinical_malaria	5.7	9.23	2.38	4.73	19.9	16.6	69.7	23.9	34.3	106	39.3	15.7	10.6	10.7	11	4.35	3.66	1.15	0.02	0.05	47.1	39.7	12.5	0.2	0.5	0.04	0.4	0.67	7.3	5.88	24.7	5.7	7.8	86.5	8.1	8.586
P0077	Prospective	female	0.719955	<2yrs	39.9	6	65		positive	43096	p. falciparum	Absents	Clinical_malaria	7.5	17.04	3.79	12.92	34.1	24.4	64.4	19.8	30.7	129	40.8	17.9	0	0	0	1.51	12.91	2.49	0.05	0.08	8.8	75.8	14.6	0.3	0.5	0.17	1	0.23	1.3	4.81	12.7	13.8	16.5	69.7	14.9	19.221
P0080	Prospective	female	1.03493	<2yrs	39.8	6.8	71		positive	774	p. falciparum	Absents	Clinical_malaria	4.3	30.64	2.36	1.95	8.3	14.3	60.6	18.2	30.1	143	42.6	21	0	0	0	16.36	11.99	2.23	0.01	0.05	53.4	39.1	7.3	0	0.2	0.06	0.2	1.87	6.1	6.8	28.8	6.9	12.8	80.3	10.8	15.444
P0081	Prospective	male	3.72892	2-<5yrs	37.9	15	103		positive	63197	p. falciparum	Presents	Clinical_malaria	3.9	9.4	1.41	1.35	9.6	11.8	83.7	27.7	33.1	63	41.7	16.5	10.9	10.5	7	6.15	2.38	0.82	0.02	0.03	65.5	25.3	8.7	0.2	0.3	0.09	1	0.34	3.6	6.09	43.2	12.3	25.1	62.6	9.5	5.985
P0082	Prospective	female	0.966481	<2yrs	39	6.2	69		positive	10686	p. falciparum	Absents	Clinical_malaria	5.6	10.53	2.24	7.41	33.1	18.2	81.3	25	30.8	110	65.3	22.7	16.8	11.5	13	4.72	4.88	0.88	0.01	0.04	44.8	46.3	8.4	0.1	0.4	0.05	0.5	0.2	1.9	14.13	63.1	8.9	19.4	71.7	14.4	15.84
P0086	Prospective	male	0.646032	<2yrs	39.1	7.2	72		positive	186863	p. falciparum	Absents	Clinical_malaria	3.8	45.15	1.48	1.83	12.4	13.2	89.2	25.7	28.8	175	91.4	32	14.4	11.2	20	30.15	10.92	3.95	0.03	0.1	66.8	24.2	8.7	0.1	0.2	1.06	2.3	1.77	3.9	12.18	82.3	12.4	11.4	76.2	13.1	22.925
P0089	Prospective	female	0.290218	<2yrs	37.8	6.1	62		positive	86	p. falciparum	Absents	Clinical_malaria	9.4	14.55	3.99	24.41	61.2	29.3	73.4	23.6	32.1	301	40.3	15.3	16.3	11.5	34	2.33	10.54	1.23	0.4	0.05	16.1	72.4	8.5	2.7	0.3	0.1	0.7	0.04	0.3	8.98	22.5	7.8	13.1	79.1	9.2	27.692
P0090	Prospective	female	4.16162	2-<5yrs	39.3	15	103		positive	17736	p. falciparum	Absents	Clinical_malaria	4.3	7.95	1.67	1.7	10.2	12.3	73.7	25.7	35	33	38.5	14.6	19.7	12.5	5	6.11	1.42	0.41	0.01	0	76.8	17.9	5.2	0.1	0	0.23	2.9	0.17	2.1	7.82	46.8	25.7	20.3	54	10.9	3.597
P0092	Prospective	male	10.029	5-14yrs	39.8	21	127		positive	217	p. falciparum	Presents	Clinical_malaria	9.9	4.15	4.56	11.21	24.6	29.5	64.7	21.7	33.6	105	32.5	14.1	0	0	0	2.52	1.15	0.16	0.29	0.03	60.7	27.7	3.9	7	0.7	0.05	1.2	0.03	0.7	2.69	5.9	2.5	11.3	86.2	5.7	5.985
P0093	Prospective	female	3.13764	2-<5yrs	38	12.2	95		positive	17636	p. falciparum	Absents	Clinical_malaria	7.4	8.49	2.63	9.17	34.9	21.1	80.2	28.1	35.1	56	60.4	21.2	0	0	0	6.32	1.69	0.47	0	0.01	74.5	19.9	5.5	0	0.1	0.06	0.7	0.07	0.8	3.6	13.7	0.4	3	96.6	3.8	2.128
P0094	Prospective	female	5.55236	5-14yrs	37.5	19	118		positive	20531	p. falciparum	Absents	Clinical_malaria	8.3	9.07	3.23	2.55	7.9	25.9	80.2	25.7	32	136	44.4	15.3	11.2	10.3	14	4.02	4.51	0.49	0.03	0.02	44.4	49.7	5.4	0.3	0.2	0.09	1	0.4	4.4	10.43	32.3	12.5	15	72.5	4.6	6.256
P0095	Prospective	male	1.83702	<2yrs	38.1	10	81		positive	195258	p. falciparum	Absents	Clinical_malaria	8.4	9.13	4.39	9.48	21.6	25.5	58.1	19.1	32.9	147	38.9	20.1	0	0	0	4.32	3.83	0.97	0	0.01	47.4	41.9	10.6	0	0.1	0.07	0.8	0.31	3.4	15.5	35.3	6.5	7.8	85.7	4.7	6.909
P0096	Prospective	male	0.678887	<2yrs	38.8	5.4	64		positive	86265	p. falciparum	Absents	Clinical_malaria	5.1	21.19	1.58	12.94	81.9	15.2	96.2	32.3	33.6	253	81	23.4	8.9	9.8	21	5.73	14.31	1.07	0.05	0.03	27.2	67.5	5	0.2	0.1	0.16	0.8	0.32	1.5	7.51	47.5	12.4	16.8	70.8	2.6	6.578
P0098	Prospective	female	1.18551	<2yrs	39.4	8.7	74		positive	181913	p. falciparum	Absents	Clinical_malaria	5.4	12.46	2.45	3.45	14.1	17.6	71.8	22	30.7	124	48.2	18.9	17.7	11.6	13	6.59	5.16	0.7	0	0.01	52.9	41.4	5.6	0	0.1	0.09	0.7	0.6	4.8	15.26	62.3	5.2	8.2	86.6	12.5	15.5
P0101	Prospective	female	4.57767	2-<5yrs	38.7	14	100		positive	76578	p. falciparum	Absents	Clinical_malaria	8	14.91	3.03	1.93	6.4	25.1	82.8	26.4	31.9	101	49.5	16.4	15.9	12.4	13	11.57	2.01	1.3	0.01	0.02	77.6	13.5	8.7	0.1	0.1	0.07	0.5	0.2	1.3	6.03	19.9	9	14.2	76.8	8.6	8.686
P0103	Prospective	male	3.2718	2-<5yrs	40.4	13.8	95		positive	67	p. falciparum	Absents	Clinical_malaria	8.8	5.75	3.05	21.74	71.3	25.5	83.6	28.9	34.5	131	45.9	15.1	10.3	10.1	13	2.85	2.31	0.57	0.01	0.01	49.5	40.2	9.9	0.2	0.2	0.09	1.6	0.03	0.5	5.76	18.9	0.9	7.9	91.2	2.6	3.406
P0104	Prospective	female	0.618653	<2yrs	39.7	8.8	71		positive	162945	p. falciparum	Absents	Clinical_malaria	9.5	9.14	4.26	6.6	15.5	27.8	65.3	22.3	34.2	202	44	18.8	9	8.4	15	5.39	3.15	0.54	0.05	0.01	59	34.5	5.9	0.5	0.1	0.02	0.2	0.05	0.5	15.98	37.5	5.5	10.6	83.9	2	4.04
P0107	Prospective	male	1.9932	<2yrs	38.6	10	84		positive	441490	p. falciparum	Absents	Clinical_malaria	8	10.97	3.71	7.12	19.2	26.1	70.4	21.6	30.7	55	57.4	23.4	0	0	0	5.42	5.25	0.28	0.01	0.01	49.3	47.9	2.6	0.1	0.1	0.08	0.7	0.26	2.4	28.94	78	2.9	4.4	92.7	15.5	8.525
P0109	Prospective	male	4.01651	2-<5yrs	39.5	15	101		positive	16693	p. falciparum	Absents	Clinical_malaria	3	56.77	1.01	1.79	17.8	9.7	96	29.7	30.9	224	65.4	19.3	10.1	10.2	23	30.14	21.93	4.44	0.15	0.11	53.1	38.6	7.8	0.3	0.2	0.46	0.8	3.99	7	1.4	13.9	3.6	6.1	90.3	4.5	10.08
P0113	Prospective	male	1.8644	<2yrs	39	10.3	79		positive	111221	p. falciparum	Absents	Clinical_malaria	8.4	11.89	3.23	7.46	23.1	25.9	80.2	26	32.4	44	52.7	17.9	0	0	0	7.6	3.1	1.18	0	0.01	63.9	26.1	9.9	0	0.1	0	0	0.65	5.5	10.4	32.2	1.2	6.2	92.6	10.7	4.708
P0116	Prospective	female	6.226	5-14yrs	38.2	15	103		positive	9226	p. falciparum	Absents	Clinical_malaria	4.1	23.09	1.54	7.46	48.5	12.4	80.5	26.6	33.1	283	58.8	22	10.5	9.9	27	11.6	9.85	1.46	0.04	0.14	50.2	42.7	6.3	0.2	0.6	33.2	143.8	1.06	4.6	36.5	237	15.4	22	62.6	5.8	16.414
P0118	Prospective	male	0.48461	<2yrs	39.5	7.6	77		positive	65912	p. falciparum	Absents	Clinical_malaria	5.3	13.39	1.75	2.27	13	19.1	109.1	30.3	27.7	116	99	26	11.4	10.7	11	4.02	7.88	1.48	0	0.01	30	58.8	11.1	0	0.1	0.18	1.3	0.54	4	35.24	201.4	15.9	10.8	73.3	4.6	5.336
P0121	Prospective	male	0.490085	<2yrs	38	7.5	66		positive	77055	p. falciparum	Presents	Clinical_malaria	4.1	9.34	1.79	5.06	28.3	13.7	76.5	22.9	29.9	89	83	31.9	0	0	0	3.4	5.51	0.34	0.05	0.04	36.5	59	3.6	0.5	0.4	0.23	2.5	0.21	2.2	6.32	35.3	21.4	16.5	62.1	5.6	4.984
P0122	Prospective	male	7.05832	5-14yrs	37.5	22	126		positive	162	p. falciparum	Absents	Clinical_malaria	2.3	32.28	0.79	0	0	6	75.9	29.1	38.3	133	37.6	13.7	11.1	10.7	14	23.06	6.31	2.87	0.03	0.01	71.5	19.5	8.9	0.1	0	0.06	0.2	3.2	9.9	0	0	0	0	100	9.5	12.635
P0123	Prospective	female	3.00622	2-<5yrs	39.4	13	88		positive	126	p. falciparum	Absents	Clinical_malaria	9.3	14.06	4.03	1.16	2.9	27	67	23.1	34.4	328	34.1	14.3	9.2	9.3	31	6.01	5.92	1.99	0.1	0.04	42.7	42.1	14.2	0.7	0.3	0.01	0.1	0.37	2.6	4.67	11.6	2	8.3	89.7	1.4	4.592
P0124	Prospective	male	2.92682	2-<5yrs	38.2	12	95		positive	108682	p. falciparum	Absents	Clinical_malaria	7.8	13	3.19	1.3	4.1	23.3	73	24.5	33.5	67	41.7	15.8	0	0	0	5.35	6.27	1.36	0	0.02	41.1	48.2	10.5	0	0.2	0.01	0.1	0.41	3.2	7.37	23.1	1.6	9.8	88.6	11.3	7.571
P0125	Prospective	female	3.72618	2-<5yrs	40.2	10	94		positive	43271	p. falciparum	Absents	Clinical_malaria	10.1	10.16	4.25	0.34	0.8	31.6	74.4	23.8	32	106	36.1	13.6	10.8	10.4	12	6.85	2.47	0.82	0.01	0.01	67.4	24.3	8.1	0.1	0.1	0	0	0.1	1	5.23	12.3	1.5	9.6	88.9	4.2	4.452
P0127	Prospective	male	3.11026	2-<5yrs	37.6	15	102		positive	11611	p. falciparum	Presents	Clinical_malaria	1.6	26.73	0.64	2.8	43.8	6.3	98.4	25	25.4	14	111.2	35.1	0	0	0	13.13	9.96	3.35	0.12	0.17	49.2	37.3	12.5	0.4	0.6	0.04	0.1	2.72	10.2	17.31	270.4	20.8	16.8	62.4	10.7	1.498
P0128	Prospective	male	3.11026	2-<5yrs	40.1	10.4	86		positive	10414	p. falciparum	Presents	Clinical_malaria	3	21.72	1.05	0.49	4.7	9.9	94.3	28.6	30.3	330	61.6	18.9	11.2	10.5	35	15.38	4.53	1.8	0	0.01	70.8	20.9	8.3	0	0	0.06	0.3	0.35	1.6	9.46	90.1	22.4	19	58.6	4.4	14.52
P0132	Prospective	male	5.577	5-14yrs	38.9	17	124		positive	15419	p. falciparum	Absents	Clinical_malaria	3.6	10.59	1.28	0.92	7.2	11.2	87.5	28.1	32.1	51	51.6	16.3	0	0	0	7.36	2.96	0.26	0.01	0	69.4	28	2.5	0.1	0	0.06	0.6	0.04	0.4	4.44	34.7	2.8	14.3	82.9	14	7.14
P0134	Prospective	male	7.07749	5-14yrs	37.5	20.1	138		positive	1092	p. falciparum	Absents	Clinical_malaria	2.9	26.46	1.09	0.03	0.3	9	82.6	26.6	32.2	299	45.2	15.2	12.2	10.9	33	18.36	6.61	1.34	0.14	0.01	69.4	25	5.1	0.5	0	0	0	1.02	3.9	0.78	7.2	0	0.9	99.1	4.4	13.156
P0135	Prospective	female	0.856851	<2yrs	38	6.9	72		positive	48773	p. falciparum	Absents	Clinical_malaria	3	63.2	1.13	5.45	48.3	10.6	93.8	26.5	28.3	128	78.4	23.6	11.9	11	14	25.68	30.84	6.59	0.01	0.08	40.7	48.8	10.4	0	0.1	0.18	0.3	2.45	3.9	2.93	25.9	13.7	14.2	72.1	7.6	9.728
P0137	Prospective	female	1.35253	<2yrs	38.6	7.4	75		positive	3999	p. falciparum	Absents	Clinical_malaria	9	27.25	3.96	2.33	5.9	25.2	63.6	22.7	35.7	231	40.9	18.5	9.7	9.1	19	11.76	15.15	0.27	0.02	0.05	43.1	55.6	1	0.1	0.2	0.05	0.2	0.3	1.1	6.22	15.7	12.2	16.6	71.2	4	9.24
P0138	Prospective	male	0.747335	<2yrs	38.7	6.3	65		positive	52992	p. falciparum	Absents	Clinical_malaria	8.8	13.41	3.74	17.98	48.1	29.6	79.1	23.5	29.7	276	61	21.1	10.6	10.2	29	6.64	4.24	2.39	0.05	0.09	49.5	31.6	17.8	0.4	0.7	0.01	0.1	0.08	0.6	4.75	12.7	1.8	9.1	89.1	2.5	6.9
P0139	Prospective	male	4.53945	2-<5yrs	40.3	12	103		positive	42109	p. falciparum	Absents	Clinical_malaria	9.5	8.13	3.35	0.33	1	28.1	83.9	28.4	33.8	33	43.7	14.1	0	0	0	6.2	1.73	0.19	0	0.01	76.3	21.3	2.3	0	0.1	0	0	0.11	1.4	8.14	24.3	6.1	11.5	82.4	22.4	7.392
P0142	Prospective	female	1.92749	<2yrs	40.2	9	82		positive	58000	p. falciparum	Absents	Clinical_malaria	7.5	12.68	2.82	0.33	1.2	25.1	89	26.6	29.9	139	70.1	21.8	12.2	10.5	15	3.86	6.88	1.92	0	0.02	30.4	54.3	15.1	0	0.2	0.02	0.2	0.29	2.3	20.95	74.3	7.6	13.8	78.6	4.3	5.977
P0145	Prospective	male	2.05343	2-<5yrs	39	10.4	83		positive	6707	p. falciparum	Absents	Clinical_malaria	9.3	6.58	3.67	12.55	34.2	29.3	79.8	25.3	31.7	158	57.3	19.6	11.6	10.4	16	3.74	2.37	0.47	0	0	56.9	36	7.1	0	0	0	0	0.03	0.5	5.51	15	1.9	11.4	86.7	5.9	9.322
P0146	Prospective	female	1.51954	<2yrs	38.3	7.7	78		positive	298549	p. falciparum	Absents	Clinical_malaria	7	16.05	2.84	6.53	23	19.8	69.7	24.6	35.4	78	43.5	17.4	0	0	0	8.36	6.88	0.8	0	0.01	52	42.9	5	0	0.1	0.1	0.6	0.65	4	10.96	38.6	5.1	7.8	87.1	9	7.02
P0147	Prospective	female	0.925299	<2yrs	38.2	6.3	67		positive	55619	p. falciparum	Absents	Clinical_malaria	5.8	13.25	4.23	0.25	0.6	21.1	49.9	13.7	27.5	371	0	26.2	0	0	0	3.76	6.82	2.65	0.01	0.01	28.3	51.5	20	0.1	0.1	0.02	0.2	0.16	1.2	11.29	26.7	16.9	18.1	65	5.8	21.518
P0148	Prospective	female	7.77007	5-14yrs	39.4	18	120		positive	174653	p. falciparum	Absents	Clinical_malaria	6.2	9.55	2.19	0.24	1.1	17.9	81.7	28.3	34.6	117	37.9	16.1	13.2	11.1	13	5.25	3.16	1.09	0.04	0.01	55	33.1	11.4	0.4	0.1	0.04	0.4	0.23	2.4	13.95	63.7	4.3	6.8	88.9	5.5	6.435
P0151	Prospective	male	4.12876	2-<5yrs	39.7	25	101		positive	100800	p. falciparum	Absents	Clinical_malaria	10.1	22.05	3.81	12.03	31.6	34.3	90	26.5	29.4	335	56.3	17.2	10	9.7	30	16.17	3.32	2.49	0.02	0.05	73.3	15.1	11.3	0.1	0.2	0.28	1.3	0.49	2.2	30.78	80.8	20.7	19.5	59.8	3.2	10.72
P0152	Prospective	male	2.22592	2-<5yrs	37.7	9.1	80		positive	40290	p. falciparum	Absents	Clinical_malaria	2.9	11.8	1.01	0.6	6	8.9	88.1	28.7	32.6	101	51.8	17.2	13.4	12.1	12	8.81	2.07	0.91	0.01	0	74.7	17.5	7.7	0.1	0	0.04	0.3	0.6	5.1	7.45	73.8	9.4	17.2	73.4	8.7	8.787
P0154	Prospective	male	1.90821	<2yrs	39.9	10.4	82		positive	86459	p. falciparum	Absents	Clinical_malaria	6.7	15.03	3.13	0	0	21.6	69	21.4	31	88	49.5	20.4	9.3	9.2	7	7.45	5.44	2.11	0.01	0.02	49.6	36.2	14	0.1	0.1	0.02	0.1	0.82	5.5	0	0	0	0	100	3.3	2.904
P0155	Prospective	female	1.79048	<2yrs	40.7	8.7	73		positive	86700	p. falciparum	Absents	Clinical_malaria	4.7	8.72	2	0	0	14.7	73.5	23.5	32	96	54.4	20.8	17.9	11.7	11	4.46	3.72	0.54	0	0	51.1	42.7	6.2	0	0	0.01	0.1	0.19	2.2	0	0	0	0	100	11	10.56
P0157	Prospective	male	0.813044	<2yrs	40.2	7.5	75		positive	18402	p. falciparum	Absents	Clinical_malaria	7.4	9.13	3.55	6.95	19.6	24.6	69.3	20.8	30.1	96	44.6	17.6	0	0	0	4.69	3.72	0.7	0	0.02	51.4	40.7	7.7	0	0.2	0	0	0.19	2.1	3.62	10.2	0.8	7.7	91.5	4.8	4.608
P0160	Prospective	male	1.81512	<2yrs	40.7	9.6	81		positive	308280	p. falciparum	Absents	Clinical_malaria	9.3	7.54	3.67	1.06	2.9	31.2	85	25.3	29.8	46	55.3	18	15.3	10.3	4	4.4	2.84	0.29	0	0.01	58.4	37.7	3.8	0	0.1	0	0	0.05	0.7	17.1	46.6	0.8	3.8	95.4	9.3	4.278
P0162	Prospective	male	3.00896	2-<5yrs	37.3	14.3	96		positive	170949	p. falciparum	Absents	Clinical_malaria	10.1	8.53	4.43	0.53	1.2	32.7	73.8	22.8	30.9	238	45.9	17.2	9.4	9.7	23	5.91	2.2	0.41	0	0.01	69.3	25.8	4.8	0	0.1	0	0	0.06	0.7	13.95	31.5	0.8	5.5	93.7	2.9	6.902
P0164	Prospective	male	2.13009	2-<5yrs	39.5	9.6	86		positive	4383	p. falciparum	Absents	Clinical_malaria	6.3	8.83	2.44	2.39	9.8	18	73.8	25.8	35	209	39.5	14.8	13.7	11.3	26	4.02	3.74	1.06	0	0.01	45.5	42.4	12	0	0.1	0.01	0.1	0.12	1.4	6.95	28.5	20.8	18	61.2	7.2	15.048
P0165	Prospective	female	2.01784	2-<5yrs	37.1	4.5	73		positive	5713	p. falciparum	Presents	Clinical_malaria	4.3	3.38	1.17	0.39	3.4	12.7	108.5	36.8	33.9	17	65.5	17.4	12.4	12.1	3	1.37	1.84	0.17	0	0	40.6	54.4	5	0	0	0.02	0.6	0.02	0.6	12.44	106.3	9.7	12.3	78	4.3	0.731
P0168	Prospective	female	2.9404	2-<5yrs	38.3	10.3	86		positive	153855	p. falciparum	Absents	Clinical_malaria	7.2	7.16	2.63	0.55	2.1	22.2	84.4	27.4	32.4	53	48	15.6	19.9	12.8	6	3.31	2.78	1.01	0.03	0.03	46.3	38.8	14.1	0.4	0.4	0.01	0.1	0.65	9.1	19.49	74.1	0.5	3	96.5	14.3	7.579
P0171	Prospective	female	3.05824	2-<5yrs	39.8	13	100		positive	78515	p. falciparum	Presents	Clinical_malaria	6.5	9.75	2.52	1.83	7.3	20.8	82.5	25.8	31.3	121	50.9	17.2	11.5	11.6	14	5.22	3.45	1.06	0.01	0.01	53.5	35.4	10.9	0.1	0.1	0	0	0.32	3.3	16.08	63.8	9.1	11.5	79.4	6.4	7.744
P0174	Prospective	male	4.3122	2-<5yrs	38.4	13	106		positive	603	p. falciparum	Absents	Clinical_malaria	11	10.72	4.2	0	0	33.9	80.7	26.2	32.4	333	42.5	14.5	9.2	9	27	7.35	1.88	1.46	0.01	0.02	68.6	17.5	13.6	0.1	0.2	0	0	0.09	0.8	6.72	16	1.8	9	89.2	1.2	3.996
P0175	Prospective	male	0.900657	<2yrs	36.6	6	65		positive	123	p. falciparum	Presents	Clinical_malaria	5.8	24.88	3.15	0.22	0.7	18.6	59	18.4	31.2	576	57.6	30	0	0	0	6.07	14.65	3.79	0.3	0.07	24.4	58.9	15.2	1.2	0.3	0.24	1	0.78	3.1	14.24	45.2	16.7	21.1	62.2	13.1	75.456
P0182	Prospective	male	1.33062	<2yrs	40.3	8.2	74		positive	40230	p. falciparum	Presents	Clinical_malaria	6.4	12.29	3.37	6.2	18.4	19.4	57.6	19	33	221	42.7	21.5	0	0	0	7.26	3.47	1.53	0.02	0.01	59.1	28.2	12.4	0.2	0.1	0.01	0.1	0.18	1.5	9.94	29.5	8.3	14	77.7	5.5	12.155
P0183	Prospective	female	2.09724	2-<5yrs	39.7	9.3	77		positive	73162	p. falciparum	Absents	Clinical_malaria	4.1	12.31	1.38	0	0	12	87	29.7	34.2	43	47.8	15.9	13.2	11.2	5	7.26	4.4	0.63	0.01	0.01	59	35.7	5.1	0.1	0.1	0.27	2.2	0.56	4.5	6.22	45.1	11.9	12.9	75.2	10.2	4.386
P0185	Prospective	male	2.16842	2-<5yrs	36.3	9.4	83		positive	611	p. falciparum	Absents	Clinical_malaria	5.7	10.95	1.99	0.49	2.5	17.7	88.9	28.6	32.2	161	55	17.2	9.9	10	14	5.21	4.53	1.2	0.01	0	47.5	41.4	11	0.1	0	0.01	0.1	0.6	5.5	11.62	58.4	8	17.2	74.8	2.9	4.669
P0187	Prospective	male	2.38745	2-<5yrs	38	7	78		positive	71125	p. falciparum	Presents	Clinical_malaria	7.8	11.38	2.48	0.71	2.9	21.5	86.7	31.5	36.3	183	60.9	19.3	9.7	9.9	16	3.71	6.22	1.43	0	0.02	32.5	54.7	12.6	0	0.2	0.03	0.3	0.24	2.1	12.97	52.3	6.7	11.5	81.8	5.1	9.333
P0188	Prospective	male	1.07052	<2yrs	38	9	77		positive	131791	p. falciparum	Absents	Clinical_malaria	4.6	10.72	1.92	4.99	26	15.4	80.2	24	29.9	214	74.4	27.1	10.8	10	19	3.55	5.42	1.74	0	0.01	33.1	50.6	16.2	0	0.1	0.05	0.5	0.25	2.3	17.18	89.5	5.2	6	88.8	6.1	13.054
P0191	Prospective	female	1.85083	<2yrs	38.2	9	84		positive	217855	p. falciparum	Absents	Clinical_malaria	5	24.75	1.87	0.13	0.7	14.9	79.7	26.7	33.6	81	42.7	15.8	13.7	11.9	9	16.78	5.99	1.95	0.02	0.01	67.8	24.2	7.9	0.1	0	0.3	1.2	1.95	7.9	27.66	147.9	12.3	10.7	77	15	12.15
P0197	Prospective	female	2.66684	2-<5yrs	38	13.3	93		positive	32374	p. falciparum	Absents	Clinical_malaria	6.3	7.02	2.23	5.39	24.2	20.9	93.7	28.3	30.1	233	77	23.9	8.2	8.6	16	3.09	2.81	1.08	0.03	0.01	44.1	40	15.4	0.4	0.1	0.06	0.9	0.33	4.7	44.85	201.1	13.7	15	71.3	1.7	3.961
P0199	Prospective	female	3.04193	2-<5yrs	37.8	10.2	89		positive	104497	p. falciparum	Absents	Clinical_malaria	3.5	37.29	1.07	0.96	9	12.4	115.9	32.7	28.2	188	82.2	22.3	9.1	9.4	18	27.26	4.85	5.04	0.01	0.13	73.2	13	13.5	0	0.3	0.03	0.1	3.22	8.6	14.79	138.2	29.5	20.7	49.8	2.3	4.324
P0206	Prospective	female	2.33281	2-<5yrs	39.5	10.4	84		positive	779	p. falciparum	Absents	Clinical_malaria	10.2	11.79	3.81	0.03	0.1	30.5	80.1	26.8	33.4	133	43.2	14.8	12.7	10.6	13	6.6	3.57	1.6	0	0.02	55.9	30.3	13.6	0	0.2	0	0	0.1	0.8	6.82	17.9	1.3	8.4	90.3	7.7	10.241
P0208	Prospective	female	1.04588	<2yrs	39.3	6.8	71		positive	19390	p. falciparum	Absents	Clinical_malaria	3.5	9.83	1.38	5.76	41.8	12.9	93.5	25.4	27.1	194	71.2	23	11	11.5	22	3.59	5.09	1.13	0.01	0.01	36.5	51.8	11.5	0.1	0.1	0.1	1	0.58	5.9	12.02	87.1	17.1	16.7	66.2	5.1	9.894
P0211	Prospective	female	3.58677	2-<5yrs	40.3	13.9	97		positive	12384	p. falciparum	Absents	Clinical_malaria	10.4	11.06	4.9	5.48	11.2	34.3	70	21.2	30.3	212	35.2	14.1	11	9.4	19	7.54	2.39	1.1	0	0.03	68.2	21.6	9.9	0	0.3	0	0	0.08	0.7	4.21	8.6	1.3	11	87.7	2.8	5.936
P0212	Prospective	male	4.80776	2-<5yrs	40.1	15	111		positive	47741	p. falciparum	Absents	Clinical_malaria	11.5	7.88	4.87	2.77	5.7	36.1	74.1	23.6	31.9	122	40.4	15.1	12	9.5	11	5.87	0.86	1.12	0.02	0.01	74.5	10.9	14.2	0.3	0.1	0	0	0.02	0.3	5.06	10.4	0.8	5.2	94	3.4	4.148
P0214	Prospective	male	3.12954	2-<5yrs	39.8	13	96		positive	194750	p. falciparum	Absents	Clinical_malaria	8.1	2.54	3.8	2.39	6.3	24.5	64.5	21.3	33.1	71	44.9	19.8	11.9	9.4	6	0.91	1.58	0.04	0.01	0	35.8	62.2	1.6	0.4	0	0.01	0.4	0.04	1.6	8.44	22.2	1.5	7.6	90.9	5.1	3.621
P0215	Prospective	male	0.939102	<2yrs	39.1	8.5	73		positive	80997	mix falciparum / malariae	Absents	Clinical_malaria	7.3	17.74	3.21	3.75	11.7	22.8	71	22.7	32	70	43.1	17	0	0	0	10.13	6.66	0.92	0.01	0.02	57.1	37.5	5.2	0.1	0.1	0.09	0.5	0.66	3.7	11.04	34.4	14.4	14.9	70.7	17.9	12.53
P0217	Prospective	male	1.21301	<2yrs	40.3	7.3	72		positive	5841	p. falciparum	Presents	Clinical_malaria	8.3	11.49	3.73	4.25	11.4	26.4	70.8	22.3	31.4	177	50	20.1	12.5	10.5	18	6.62	4.09	0.77	0	0.01	57.6	35.6	6.7	0	0.1	0.01	0.1	0.11	1	6.64	17.8	14.3	19.8	65.9	8.3	14.691
P0218	Prospective	male	8.05777	5-14yrs	39.8	19			positive	1116	p. falciparum	Absents	Clinical_malaria	11.2	25.76	4.5	0.09	0.2	36.1	80.2	24.9	31	110	43.8	15	11.5	9.8	10	10.21	13.71	1.57	0.19	0.08	39.7	53.2	6.1	0.7	0.3	0.36	1.4	0.37	1.4	5.63	12.5	3.1	12.3	84.6	5.8	6.38
P0221	Prospective	female	2.25067	2-<5yrs	38.2	8.8	88		positive	100425	p. falciparum	Absents	Clinical_malaria	6.1	27.2	3.09	7.04	22.8	17.9	57.9	19.7	34.1	112	43.3	21.1	0	0	0	14.06	10.16	2.92	0.02	0.04	51.7	37.4	10.7	0.1	0.1	0	0	3.01	11.1	11.74	38	6	9.6	84.4	6	6.72
P0222	Prospective	male	9.88932	5-14yrs	37.9	21	122		positive	49303	p. falciparum	Absents	Clinical_malaria	12.1	8.35	4.67	0	0	36.2	77.5	25.9	33.4	210	36.1	12.9	8	8.4	16	4.89	2.05	1.32	0.07	0.02	58.6	24.6	15.8	0.8	0.2	0	0	0.03	0.4	11.3	24.2	3.6	9.1	87.3	1.1	2.31
P0225	Prospective	female	3.03908	2-<5yrs	40.1	12.2	95		positive	80370	p. falciparum	Absents	Clinical_malaria	10.1	9	4.32	0.86	2	31.5	72.9	23.4	32.1	107	39.5	14.8	14.3	11.3	12	6.81	1.78	0.4	0	0.01	75.7	19.8	4.4	0	0.1	0.01	0.1	0.08	0.9	9.07	21	1.9	6.3	91.8	8.6	9.202
P0226	Prospective	female	2.48613	2-<5yrs	38.1	10.4	89		positive	7587	p. falciparum	Absents	Clinical_malaria	8.8	10.69	4.05	5.54	13.7	28	69.1	21.7	31.4	230	42.3	16.9	9.2	9.6	22	7.71	2.37	0.58	0.01	0.02	72.1	22.2	5.4	0.1	0.2	0.02	0.2	0.08	0.7	7.65	18.9	7.1	12.7	80.2	1.6	3.68
P0227	Prospective	male	1.51144	<2yrs	40.2	10.2	79		positive	1185	p. falciparum	Absents	Clinical_malaria	7	18.27	3.44	4.95	14.4	21.3	61.9	20.3	32.9	159	43.7	20.7	0	0	0	6.51	8.4	3.33	0	0.03	35.6	46	18.2	0	0.2	0.02	0.1	0.37	2	4.61	13.4	9.8	13.5	76.7	17.9	28.461
P0228	Prospective	male	1.96582	<2yrs	40.5	10.5	86		positive	248670	p. falciparum	Absents	Clinical_malaria	8	15.38	3.24	1.19	3.7	25.8	79.6	24.7	31	207	56.1	19.3	9.7	9.9	19	8.51	5.88	0.93	0.01	0.05	55.4	38.2	6	0.1	0.3	0	0	0.17	1.1	13.96	43.1	4.5	9.5	86	3.7	7.659
P0230	Prospective	female	1.13635	<2yrs	38.4	5.5	68		positive	8655	p. falciparum	Absents	Clinical_malaria	8.6	14.1	2.85	0.37	1.3	25.5	89.5	30.2	33.7	131	53.4	17.4	10.3	10.2	12	1.41	11.62	1.04	0.01	0.02	10	82.4	7.4	0.1	0.1	0.03	0.2	0.16	1.1	11.88	41.7	13.5	15.8	70.7	4.6	6.026
P0231	Prospective	female	2.25067	2-<5yrs	40.7	10.3	85		positive	26667	p. falciparum	Absents	Clinical_malaria	9.6	11.33	4.45	11.74	26.4	30.5	68.5	21.6	31.5	124	35.1	14.5	12.7	9.6	12	6.42	3.24	1.65	0	0.02	56.6	28.6	14.6	0	0.2	0.01	0.1	0.14	1.2	10.5	23.6	8.9	13.1	78	4.4	5.456
P0232	Prospective	female	1.61822	<2yrs	40.7	9.3	81		positive	26585	p. falciparum	Absents	Clinical_malaria	10.9	12.72	4.57	0	0	35.7	78.1	23.9	30.5	211	43.8	15.6	9.5	9.1	18	7.5	3.22	1.96	0.02	0.02	58.9	25.3	15.4	0.2	0.2	0	0	0.05	0.4	3.2	7	1.9	9.9	88.2	1.4	2.954
P0233	Prospective	female	1.30062	<2yrs	40	8.3	76		positive	9235	p. falciparum	Absents	Clinical_malaria	10.2	9.93	4.07	1.34	3.3	31.3	76.9	25.1	32.6	316	50.8	18.4	8.1	8.3	23	4.67	4.08	1.14	0.01	0.03	47	41.1	11.5	0.1	0.3	0	0	0.04	0.4	6.43	15.8	0.6	10	89.4	1.1	3.476
P0237	Prospective	female	5.01858	5-14yrs	40.5	18	116		positive	657	p. falciparum	Absents	Clinical_malaria	8.5	10.4	3.6	1.65	4.6	27.7	76.9	23.6	30.7	195	49.4	19	13.7	11.3	22	5.84	2.05	2.47	0.02	0.02	56.1	19.7	23.8	0.2	0.2	0.02	0.2	0.55	5.3	31.75	88.2	13.3	15.2	71.5	6.4	12.48
P0238	Prospective	male	0.328663	<2yrs	38.6	8.2	81		positive	3836	p. falciparum	Presents	Clinical_malaria	2.4	69.87	0.66	2.01	30.5	8.8	133.3	36.4	27.3	120	146.8	32.1	11.2	10.9	13	13.52	43.31	11.48	0.87	0.69	19.4	62	16.4	1.2	1	0	0	3.18	4.6	7.7	116.7	25.3	18.7	56	5.6	6.72
P0240	Prospective	male	1.22943	<2yrs	40.7	7.2	78		positive	256988	p. falciparum	Absents	Clinical_malaria	5.3	30.25	2.67	6.08	22.8	16.7	62.5	19.9	31.7	118	51.4	24.6	0	0	0	21.29	8.26	0.68	0	0.02	70.4	27.3	2.2	0	0.1	0.2	0.7	1.21	4	20.13	75.4	3.1	4.4	92.5	9.1	10.738
P0248	Prospective	male	2.48613	2-<5yrs	38	9.1	82		positive	14627	p. falciparum	Absents	Clinical_malaria	6.5	12.43	2.27	2.33	10.3	21.9	96.5	28.6	29.7	323	95.8	27.3	9.4	9.2	25	5.52	4.7	2.04	0.14	0.03	44.5	37.8	16.4	1.1	0.2	0.06	0.5	0.58	4.7	22.04	97.1	16.9	18.4	64.7	2.4	7.752
P0249	Prospective	male	1.3499	<2yrs	40.4	9.8	77		positive	10909	p. falciparum	Absents	Clinical_malaria	11.2	10.41	5.05	11.91	23.6	33.9	67.1	22.2	33	496	41.1	17.6	10.3	9.6	47	0.47	9.3	0.59	0.02	0.03	4.5	89.3	5.7	0.2	0.3	0	0	0.01	0.1	4.34	8.6	0.5	7.6	91.9	4	19.84
P0251	Prospective	male	1.36907	<2yrs	37.1	9.4	77		positive	125981	p. falciparum	Absents	Clinical_malaria	6.9	20.9	3.65	3.57	9.8	23.8	65.2	18.9	29	407	49.3	22.7	11.4	10	40	8.66	7.71	4.5	0	0.03	41.5	36.9	21.5	0	0.1	0	0	0.17	0.8	9.16	25.1	9.1	11.5	79.4	3.1	12.617
P0253	Prospective	male	0.933626	<2yrs	38.7	5.2	66		positive	508	mix falciparum / malariae	Presents	Clinical_malaria	6.2	21.5	1.71	2.18	12.8	18.4	107.6	36.3	33.7	266	78.4	20.8	9.8	9.6	20	5.81	13.24	2.3	0.1	0.05	27	61.6	10.7	0.5	0.2	0.16	0.7	0.77	3.6	22.78	133.2	14.6	14.6	70.8	3.7	9.842
P0255	Prospective	male	2.83647	2-<5yrs	37.9	12	85		positive	6920	p. falciparum	Absents	Clinical_malaria	13.6	8.22	5.95	1.84	3.1	43.7	73.4	22.9	31.1	178	41.9	16.7	17.4	12.2	23	2.65	4.7	0.7	0.07	0.1	32.2	57.2	8.5	0.9	1.2	0.02	0.2	0.01	0.1	14.52	24.4	1.9	8.2	89.9	10.1	17.978
P0256	Prospective	female	2.91861	2-<5yrs	38	10	92		positive	193486	p. falciparum	Absents	Clinical_malaria	7.9	19.2	3.73	1.56	4.2	25	67	21.2	31.6	106	44.1	18.4	8.3	8.4	7	14.06	2.88	2.23	0	0.03	73.2	15	11.6	0	0.2	0.01	0.1	0.34	1.8	9.29	24.9	5.3	7.8	86.9	1.5	1.59
P0257	Prospective	male	1.41561	<2yrs	40.6	10	81		positive	90990	p. falciparum	Absents	Clinical_malaria	7.4	4.72	3.37	6.63	19.7	25.5	75.7	22	29	179	53.6	19.7	10.3	9.3	16	1.57	2.75	0.22	0.17	0.01	33.2	58.3	4.7	3.6	0.2	0.01	0.2	0.01	0.2	14.66	43.5	10.1	16	73.9	2.8	5.012
P0261	Prospective	male	12.0304	5-14yrs	38.4	27	138		positive	52454	p. falciparum	Absents	Clinical_malaria	10.8	7.32	4.31	0.51	1.2	33.8	78.4	25.1	32	261	40.4	14.1	9.8	9.2	22	5.71	1.03	0.56	0	0.02	77.9	14.1	7.7	0	0.3	0	0	0.04	0.5	7.71	17.9	2.2	9.1	88.7	2.7	7.047
P0262	Prospective	male	1.78785	<2yrs	39.4	9.6	84		positive	101217	p. falciparum	Absents	Clinical_malaria	8.6	14.93	5.41	2.86	5.3	29	53.6	15.9	29.7	334	42.7	24.3	0	0	0	7.04	4.71	2.95	0.19	0.04	47.1	31.5	19.8	1.3	0.3	0.01	0.1	0.09	0.6	7.3	13.5	14.3	12	73.7	2.7	9.018
P0264	Prospective	male	0.624357	<2yrs	38	6.3	67		positive	83180	p. falciparum	Absents	Clinical_malaria	7.9	9.92	4.06	8.03	19.8	26.2	64.5	19.5	30.2	153	43.6	18.9	12.2	9.8	16	5.29	3.1	1.52	0	0.01	53.3	31.3	15.3	0	0.1	0	0	0.17	1.7	7.71	19	1.7	8.5	89.8	2.8	4.284
P0265	Prospective	male	1.56346	<2yrs	38	10	77		positive	6492	p. falciparum	Absents	Clinical_malaria	7.3	18.37	3.35	9.78	29.2	22	65.7	21.8	33.2	145	46.6	23.3	0	0	0	4.78	12.31	1.23	0.03	0.02	26	67	6.7	0.2	0.1	0	0	0.2	1.1	5.06	15.1	11.2	13.2	75.6	15.7	22.765
P0267	Prospective	female	0.851489	<2yrs	38.8	8	72		positive	62405	p. falciparum	Absents	Clinical_malaria	7.6	11.07	3.8	10.79	28.4	25.1	66.1	20	30.3	62	47.8	21.1	0	0	0	5.83	3.87	1.36	0	0.01	52.6	35	12.3	0	0.1	0.02	0.2	0.33	3	7.64	20.1	9.8	11.3	78.9	13.6	8.432
P0272	Prospective	male	2.04248	2-<5yrs	38.3	10	93		positive	2849	mix falciparum / malariae	Absents	Clinical_malaria	4.7	8.59	1.87	0	0	14	74.9	25.1	33.6	32	39.4	14.7	9.4	10	3	4.01	3.97	0.58	0.02	0.01	46.7	46.2	6.8	0.2	0.1	0.03	0.3	0.34	4	6.58	35.2	15.3	15.6	69.1	5.6	1.792
P0275	Prospective	female	5.9084	5-14yrs	40.3	15	109		positive	1190	p. falciparum	Absents	Clinical_malaria	11	13.87	4.1	1.06	2.6	33	80.5	26.8	33.3	325	41.6	14.5	7.2	8.2	20	12.02	1.01	0.78	0.01	0.05	86.6	7.3	5.6	0.1	0.4	0	0	0.06	0.4	5	12.2	1	6.8	92.2	0.6	1.95
P0276	Prospective	female	0.654474	<2yrs	37.7	7	71		positive	15614	p. falciparum	Absents	Clinical_malaria	4.4	9.12	1.52	10.18	67	12.9	84.9	28.9	34.1	36	84.2	28.5	0	0	0	1.32	7.41	0.36	0.03	0	14.5	81.3	3.9	0.3	0	0.02	0.2	0.22	2.4	0.97	6.4	4.3	16.7	79	9.1	3.276
P0280	Prospective	female	0.862441	<2yrs	38.4	6.8	70		positive	82577	p. falciparum	Absents	Clinical_malaria	3.6	22.73	1.24	6.05	48.8	10.8	87.1	29	33.3	97	69.4	22.5	16.9	11	11	9.73	10.45	2.53	0.02	0	42.8	46	11.1	0.1	0	0.08	0.4	0.76	3.3	3.35	27	1.7	5.4	92.9	8.3	8.051
P0282	Prospective	male	3.792	2-<5yrs	38.7	15	82		positive	73231	p. falciparum	Absents	Clinical_malaria	9.6	5.84	3.56	1.31	3.7	29.4	82.6	27	32.7	105	46	15.2	12.5	10.4	11	4.14	0.95	0.73	0	0.02	70.9	16.3	12.5	0	0.3	0	0	0.12	2.1	8.54	24	2	13.8	84.2	5.1	5.355
P0287	Prospective	male	2.98158	2-<5yrs	40	12.3	92		positive	205725	p. falciparum	Absents	Clinical_malaria	10.1	20.52	3.9	1.32	3.4	28.9	74.1	25.9	34.9	360	42.4	17.6	9.7	9.5	32	13.39	4.63	2.26	0.15	0.09	65.3	22.6	11	0.7	0.4	0.04	0.2	0.16	0.8	9.28	23.8	17	15.7	67.3	3.4	12.24
P0292	Prospective	male	1.41835	<2yrs	39.2	10.1	79		positive	108492	p. falciparum	Absents	Clinical_malaria	8.8	10.17	4.5	10.17	22.6	29.1	64.7	19.6	30.2	248	52.9	24.6	9.7	9.2	20	6.32	2.79	0.93	0.11	0.02	62.2	27.4	9.1	1.1	0.2	0	0	0.05	0.5	10.26	22.8	15.8	13.6	70.6	4.8	11.904
P0295	Prospective	female	3.45535	2-<5yrs	37.2	11.3	95		positive	65037	p. falciparum	Absents	Clinical_malaria	3.3	75.61	1.21	1.21	10	10.2	84.3	27.3	32.4	304	50.6	18.1	11.1	10.5	30	47.26	23.2	5.02	0.02	0.11	62.6	30.7	6.6	0	0.1	8.73	11.5	4.7	6.2	10.91	90.2	19.3	19	61.7	5.2	15.808
P0299	Prospective	female	9.01045	5-14yrs	37	21.5	130		positive	21344	p. falciparum	Absents	Clinical_malaria	11.6	6.55	4.34	0.43	1	36.2	83.4	26.7	32	259	45.1	14.9	9.6	9.1	23	4.29	1.78	0.42	0.05	0.01	65.4	27.2	6.4	0.8	0.2	0	0	0.03	0.5	9.37	21.6	0.6	8.5	90.9	1.5	3.885
P0300	Prospective	female	4.0083	2-<5yrs	40.5	9.6	90		positive	98658	p. falciparum	Absents	Clinical_malaria	11.2	10.06	4.35	0	0	33.3	76.6	25.7	33.6	100	39	14	14.3	11.7	12	7.71	1.52	0.8	0	0.03	76.6	15.1	8	0	0.3	0	0	0.09	0.9	8.57	19.7	1.1	7.1	91.8	8	8
P0303	Prospective	female	0.914461	<2yrs	39.8	8.6	76		positive	76901	p. falciparum	Absents	Clinical_malaria	5.5	11.38	2.51	8.15	32.5	17.8	70.9	21.9	30.9	42	59.5	23.3	0	0	0	6.95	3.69	0.73	0	0.01	61.1	32.4	6.4	0	0.1	0.03	0.3	0.79	6.9	10.04	40	5.7	11.8	82.5	16.6	6.972
P0306	Prospective	male	1.25681	<2yrs	38	8.6	75		positive	120471	p. falciparum	Absents	Clinical_malaria	7.3	14.12	4.8	1.2	2.5	24.6	51.3	15.2	29.7	257	39.7	23.6	0	0	0	11.39	1.72	0.98	0.01	0.02	80.7	12.2	6.9	0.1	0.1	0.01	0.1	0.1	0.7	12.34	25.7	11.3	13	75.7	2.2	5.654
P0308	Prospective	female	2.61208	2-<5yrs	39.2	10.3	82		positive	227653	p. falciparum	Absents	Clinical_malaria	9.7	10.31	4.22	6.66	15.8	30.2	71.6	23	32.1	133	42.1	16.5	10.2	9.5	12	7.66	2.29	0.35	0	0.01	74.3	22.2	3.4	0	0.1	0	0	0.05	0.5	14.94	35.4	5.5	8.7	85.8	1.9	2.527
P0309	Prospective	female	3.48273	2-<5yrs	39.8	12	98		positive	152	p. falciparum	Presents	Clinical_malaria	9.6	7.26	3.33	1.83	5.5	28.3	85	28.8	33.9	217	55.8	18.4	9.7	9.9	21	4.52	2.57	0.16	0	0.01	62.3	35.4	2.2	0	0.1	0	0	0.05	0.7	5.09	15.3	0.7	3.7	95.6	1.7	3.689
P0310	Prospective	female	8.03576	5-14yrs	40	24	132		positive	106481	p. falciparum	Absents	Clinical_malaria	11.6	9.41	4.75	3.18	6.7	36.5	76.8	24.4	31.8	255	45.1	16.1	9.6	9.4	24	7.71	1.01	0.67	0	0.02	82	10.7	7.1	0	0.2	0.01	0.1	0.05	0.5	7.13	15	1	6.5	92.5	1.7	4.335
P0321	Prospective	male	2.83659	2-<5yrs	38.3	11.5	89		positive	1221	p. falciparum	Absents	Clinical_malaria	2	6.46	0.69	5.01	72.7	5.9	85.5	29	33.9	37	83	29.3	0	0	0	1.27	4.81	0.36	0.02	0	19.6	74.5	5.6	0.3	0	0.02	0.3	0.12	1.9	0.7	10.1	7.1	11.2	81.7	6.8	2.516
P0322	Prospective	male	0.643522	<2yrs	39.1	8.2	72		positive	8500	p. falciparum	Absents	Clinical_malaria	4.6	12.94	1.94	1.64	8.5	14.2	73.2	23.7	32.4	50	47.4	18.4	0	0	0	4.88	6.87	1.18	0.01	0	37.7	53.1	9.1	0.1	0	0.05	0.4	0.59	4.6	6.11	31.5	13.5	25	61.5	13.1	6.55
P0323	Prospective	female	1.96308	<2yrs	38.2	9.1	81		positive	20249	p. falciparum	Absents	Clinical_malaria	2.3	4.7	0.72	2.17	30.2	6.7	93.1	31.9	34.3	64	67.7	21.8	9	9.4	6	2.46	1.65	0.59	0	0	52.3	35.1	12.6	0	0	0.13	2.8	0.27	5.7	2.1	29.1	4.5	14.7	80.8	4.1	2.624
P0325	Prospective	male	0.878868	<2yrs	38.2	8.1	72		positive	145040	p. falciparum	Absents	Clinical_malaria	4.5	24.59	1.96	4.56	23.3	14.4	73.5	23	31.3	41	55.2	23.8	0	0	0	12.4	10.12	2.05	0.02	0	50.4	41.2	8.3	0.1	0	0.1	0.4	1.43	5.8	16.15	82.4	8.8	11.7	79.5	10.4	4.264
P0328	Prospective	male	8.05492	5-14yrs	37.9	23	124		positive	102	p. falciparum	Presents	Clinical_malaria	11.9	11.47	4.53	0	0	35.3	77.9	26.3	33.7	336	38.1	13.8	9.9	9.5	31	3.13	6.85	0.78	0.66	0.05	27.3	59.7	6.8	5.8	0.4	0	0	0.03	0.3	14.13	31.2	1.7	9.4	88.9	2	6.72
P0331	Prospective	female	7.03095	5-14yrs	37.2	20	117		positive	745	p. falciparum	Absents	Clinical_malaria	9.7	8.31	3.54	0.31	0.9	31.5	89	27.4	30.8	255	44.5	13.7	11.5	10.2	26	4.46	2.92	0.89	0.03	0.01	53.7	35.1	10.7	0.4	0.1	0	0	0.03	0.4	8.81	24.9	2	8.9	89.1	2	5.1
P0334	Prospective	female	0.963743	<2yrs	39.3	6.6	65		positive	245795	p. falciparum	Absents	Clinical_malaria	6	14.25	2.18	1.39	6.4	19.8	90.8	27.5	30.3	28	66.4	20.8	0	0	0	4.5	9.43	0.24	0.04	0.04	31.5	66.2	1.7	0.3	0.3	0.52	3.6	0.41	2.9	27.25	125	3.8	5.1	91.1	10.4	2.912
P0336	Prospective	female	1.14171	<2yrs	38.5	7.4	72		positive	4356	p. falciparum	Presents	Clinical_malaria	4.5	36.28	2.52	2.69	10.7	14.9	59.1	17.9	30.2	249	47.1	24.3	0	0	0	11.92	19.67	4.51	0.05	0.13	32.9	54.2	12.4	0.1	0.4	0.14	0.4	2.41	6.6	11.59	46	24	23.7	52.3	7.6	18.924
P0337	Prospective	male	0.46282	<2yrs	40.2	9.7	76		positive	75149	p. falciparum	Presents	Clinical_malaria	4.5	28.54	1.92	1.86	9.7	12.6	65.6	23.4	35.7	109	45.6	19.8	0	0	0	11.37	13.42	3.63	0.02	0.1	39.8	47	12.7	0.1	0.4	0.69	2.4	1.93	6.8	5.88	30.6	23.2	15.1	61.7	12.2	13.298
P0340	Prospective	male	1.69214	<2yrs	38	7.8	77		positive	19696	p. falciparum	Absents	Clinical_malaria	3.6	24.47	1.32	2.99	22.7	11.6	87.9	27.3	31	352	57.1	23.9	8.6	9.2	25	7.9	12.22	4.3	0.02	0.03	32.3	49.9	17.6	0.1	0.1	0.37	1.5	1.76	7.2	2.01	15.2	11.5	19.5	69	2.5	8.8
P0341	Prospective	male	4.3041	2-<5yrs	39.7	16	103		positive	71181	p. falciparum	Absents	Clinical_malaria	11	10.96	4.59	3.02	6.6	34.6	75.4	24	31.8	192	42.1	15.5	10.9	9.5	18	8.26	1.51	1.17	0	0.02	75.3	13.8	10.7	0	0.2	0	0	0.1	0.9	8.08	17.6	1.7	6.8	91.5	3.2	6.144
P0345	Prospective	female	1.00481	<2yrs	37.6	8.3	72		positive	9830	p. falciparum	Absents	Clinical_malaria	3.4	36.78	1.42	6.94	48.9	10.4	73.2	23.9	32.7	71	60.9	23.5	0	0	0	16.48	15.27	5.01	0.01	0.01	44.9	41.5	13.6	0	0	0.09	0.2	2.96	8	13.31	93.7	16.6	22.6	60.8	8	5.68
P0351	Prospective	female	1.31157	<2yrs	39.5	5.7	86		positive	23436	p. falciparum	Absents	Clinical_malaria	3.4	51.98	0.92	0.57	6.3	9.1	98.9	37	37.4	108	72.7	27	15.8	12.4	13	19.83	21.71	9.61	0.29	0.54	38.1	41.8	18.5	0.6	1	0.09	0.2	5.12	9.8	0.86	9.3	15	25.7	59.3	12.4	13.392
P0356	Prospective	female	2.67231	2-<5yrs	38.3	10	90		positive	247628	No malaria	Absents	Clinical_malaria	9.2	7.14	4.11	34.52	84	30.4	74	22.4	30.3	145	46	17.6	10.8	9.6	14	3.74	2.03	1.35	0.01	0.01	52.5	28.4	18.9	0.1	0.1	0.01	0.1	0.04	0.6	29.35	71.4	0.4	3.8	95.8	3	4.35
P0358	Prospective	male	0.753039	<2yrs	38.6	6.1	64		positive	1605	p. falciparum	Absents	Clinical_malaria	6.4	13.14	2.47	5.11	20.7	20.4	82.6	25.9	31.4	359	84.7	30.2	9.7	9.4	31	2.55	8.48	1.85	0.25	0.01	19.4	64.5	14.1	1.9	0.1	0.18	1.4	0.34	2.6	30.78	124.6	24.2	15.6	60.2	3.6	12.924
P0359	Prospective	male	1.17182	<2yrs	38.5	8.8	77		positive	113143	p. falciparum	Absents	Clinical_malaria	9.9	6.65	4.37	3.45	7.9	32	73.2	22.7	30.9	330	48	18.6	8.4	8.7	26	3.92	2.09	0.6	0.02	0.02	59	31.4	9	0.3	0.3	0	0	0.04	0.6	26.13	59.8	8.4	12.3	79.3	1.6	5.28
P0361	Prospective	male	2.75992	2-<5yrs	40	14	83		positive	181905	p. falciparum	Absents	Clinical_malaria	6.5	6.37	3.62	10.17	28.1	20.2	55.8	18	32.2	67	34.7	18.3	0	0	0	3.73	2.16	0.47	0.01	0	58.5	33.9	7.4	0.2	0	0.01	0.2	0.27	4.2	10.1	27.9	4.9	8.8	86.3	5.5	3.685
P0365	Prospective	male	2.22318	2-<5yrs	38.2	9.4	84		positive	206610	p. falciparum	Absents	Clinical_malaria	7	7.67	2.84	2.41	8.5	22.5	79.2	24.6	31.1	120	52.3	18.4	14.1	11.6	14	3.65	3.45	0.54	0.01	0.02	47.6	45	7	0.1	0.3	0.02	0.3	0.17	2.2	27.8	97.9	11.9	14.6	73.5	6.6	7.92
P0374	Prospective	male	2.7654	2-<5yrs	39.7	9	87		positive	109416	p. falciparum	Absents	Clinical_malaria	5.2	18.58	2.94	1.88	6.4	19.5	66.3	17.7	26.7	208	61.1	27.4	0	0	0	8.7	7.21	2.65	0	0.02	46.8	38.8	14.3	0	0.1	0.11	0.6	0.2	1.1	18.14	61.7	15.5	14.8	69.7	5.7	11.856
P0376	Prospective	female	1.93844	<2yrs	37.3	8.3	79		positive	73798	p. falciparum	Absents	Clinical_malaria	5.3	12	2.46	1.89	7.7	15.4	62.6	21.5	34.4	153	38	16.5	13.1	10	14	6.95	4.06	0.99	0	0	57.9	33.8	8.3	0	0	0.03	0.3	0.47	3.9	8.24	33.5	1	3.5	95.5	5.7	8.721
P0378	Prospective	male	6.66966	5-14yrs	36.6	19	118		positive	27824	p. falciparum	Absents	Clinical_malaria	11.5	10.38	5.1	1.37	2.7	36.3	71.2	22.5	31.7	272	44.1	17.3	10	9.5	26	6.08	3.09	1.09	0.08	0.04	58.5	29.8	10.5	0.8	0.4	0.01	0.1	0.02	0.2	5.92	11.6	2	11.1	86.9	2.3	6.256
P0389	Prospective	male	0.900885	<2yrs	38.4	8			positive	18117	p. falciparum	Absents	Clinical_malaria	4.8	22.21	2.04	4.67	22.9	14.7	72.1	23.5	32.7	202	52.9	21.4	12.4	10.2	16	14.07	6.72	1.38	0.01	0.03	63.4	30.3	6.2	0	0.1	0.04	0.2	0.65	2.9	6.02	29.5	11.1	12	76.9	5.2	10.504
P0392	Prospective	female	4.12329	2-<5yrs	37.8	12.5	101		positive	58940	p. falciparum	Absents	Clinical_malaria	10.4	19.41	4.43	0.22	0.5	30.6	69.1	23.5	34	196	39.8	16.1	10.1	9.3	16	15.05	2.62	1.65	0.04	0.05	77.5	13.5	8.5	0.2	0.3	0	0	0.36	1.9	8.06	18.2	16.9	14.4	68.7	3.2	6.272
P0404	Prospective	female	1.02672	<2yrs	38.6	6.8	67		positive	69038	p. falciparum	Absents	Clinical_malaria	7.5	11.39	3.3	14.48	43.9	23.8	72.1	22.7	31.5	147	49.8	19.1	11.8	9.7	16	4.85	5.69	0.83	0.01	0.01	42.5	50	7.3	0.1	0.1	0	0	0.09	0.8	6.24	18.9	6.7	13	80.3	2.7	3.969
P0405	Prospective	male	6.28897	5-14yrs	38.7	15	101		positive	776	p. falciparum	Absents	Clinical_malaria	10.7	15.06	4.17	0.7	1.7	30.6	73.4	25.7	35	70	40	14.9	9.8	8.8	7	11.71	3.03	0.25	0.02	0.05	77.8	20.1	1.7	0.1	0.3	0.05	0.3	0.12	0.8	1.54	3.7	0	2	98	3.6	2.52
P0409	Prospective	female	7.47734	5-14yrs	38	19	114		positive	167	p. malariae	Presents	Clinical_malaria	9.1	7.64	3.31	0.56	1.7	27	81.6	27.5	33.7	202	46.4	15.4	12.5	10.7	22	3.04	3.65	0.9	0.03	0.02	39.7	47.8	11.8	0.4	0.3	0	0	0.11	1.4	10.76	32.5	0.9	8.9	90.2	5.4	10.908
P0410	Prospective	male	4.68741	2-<5yrs	39.8	16	108		positive	37	p. falciparum	Absents	Clinical_malaria	10.8	5.32	4.61	0	0	31.5	68.3	23.4	34.3	153	38.8	16	9	8.9	14	2.83	1.5	0.97	0.01	0.01	53.2	28.2	18.2	0.2	0.2	0	0	0.03	0.6	6.41	13.9	2.2	12.6	85.2	2.5	3.825
P0417	Prospective	male	3.28001	2-<5yrs	36.6	8.5	87		positive	57	p. falciparum	Presents	Clinical_malaria	6	9.63	2.35	8.34	35.5	17.6	74.9	25.5	34.1	194	45.3	17.2	10.9	10.1	19	4.61	4.56	0.42	0.04	0	47.8	47.4	4.4	0.4	0	0.01	0.1	0.05	0.5	6.77	28.8	10.2	14.4	75.4	2.8	5.432
P0419	Prospective	female	1.48954	<2yrs	40	10			positive	131	p. falciparum	Presents	Clinical_malaria	8.9	7.78	3.51	4.59	13.1	26.7	76.1	25.4	33.3	103	44.2	16.1	12.6	10.7	11	4.18	3.17	0.42	0	0.01	53.8	40.7	5.4	0	0.1	0.01	0.1	0.19	2.4	4.6	13.1	2.3	7.9	89.8	4.4	4.532
P0432	Prospective	male	3.39238	2-<5yrs	37.9	7.3	87		positive	43183	p. falciparum	Absents	Clinical_malaria	4.9	26.26	1.85	8.71	47.1	16.2	87.6	26.5	30.2	175	79.3	25.3	11.6	10.3	17	9.69	13.31	3.23	0.01	0.02	36.9	50.7	12.3	0	0.1	0.61	2.3	1.08	4.1	7.99	43.2	20.1	13.6	66.3	3.2	5.6
P0434	Prospective	female	7.08297	5-14yrs	38.2	16	102		positive	166	mix falciparum / malariae	Absents	Clinical_malaria	11.8	10.48	4.25	0	0	34.9	82.1	27.8	33.8	265	46.1	15.6	11.4	10.2	26	7.35	2.35	0.63	0.13	0.02	70.2	22.4	6	1.2	0.2	0	0	0.08	0.8	13.6	32	3.9	10.5	85.6	3.2	8.48
P0439	Prospective	female	0.974809	<2yrs	38.8	5.1	64		positive	5186	p. falciparum	Absents	Clinical_malaria	4.4	11.32	2.6	0.88	3.4	17.8	68.5	16.9	24.7	208	71.1	29.7	8.3	8.3	12	2.06	7.61	1.64	0.01	0	18.2	67.2	14.5	0.1	0	0.24	2.1	0.16	1.4	8.92	34.3	18.2	17.2	64.6	1.6	3.328
P0440	Prospective	male	0.353304	<2yrs	38.3	5.7	58		positive	34715	p. falciparum	Absents	Clinical_malaria	11	12.54	3.91	1.75	4.5	30.7	78.5	28.1	35.8	339	39.6	14.3	10.1	9.6	33	5.79	4.61	1.97	0.12	0.05	46.1	36.8	15.7	1	0.4	0	0	0.06	0.5	5.9	15.1	6.6	12.5	80.9	2.8	9.492
P0463	Prospective	male	2.87754	2-<5yrs	38.5	11.1	88		positive	143	p. falciparum	Absents	Clinical_malaria	4.5	17.99	1.81	0	0	14	77.3	24.9	32.1	2	42.2	15.7	0	0	0	10.05	6.82	1.11	0	0.01	55.8	37.9	6.2	0	0.1	0.07	0.4	0.12	0.7	14.75	81.5	32.9	20	47.1	14.4	0.288
P0475	Prospective	male	1.52228	<2yrs	37.8	6.3	73		positive	2476	p. falciparum	Presents	Clinical_malaria	3	12.91	1.02	7.21	70.7	8.7	85.3	29.4	34.5	165	0	37.1	0	0	0	1.17	10.47	1.19	0.07	0.01	9.1	81.1	9.2	0.5	0.1	0.14	1.1	0.13	1	3.46	33.9	18.1	17.7	64.2	5.7	9.405
P0492	Prospective	male	3.28811	2-<5yrs	38.9	11	91		positive	92269	p. falciparum	Absents	Clinical_malaria	10.7	10.92	4.19	0.96	2.3	31.1	74.2	25.5	34.4	235	45.3	17	10.9	10	22	7.33	2.06	1.37	0.12	0.04	67.1	18.9	12.5	1.1	0.4	0	0	0.06	0.5	13.16	31.4	6.3	11.4	82.3	7.7	18.095
P0494	Prospective	male	1.41812	<2yrs	40.5	10.3	82		positive	40997	p. falciparum	Absents	Clinical_malaria	9.7	10.15	4.48	9	20.1	32.5	72.5	21.7	29.8	208	55.6	21.4	10.1	9.2	20	5.52	4.28	0.29	0.04	0.02	54.3	42.2	2.9	0.4	0.2	0.02	0.2	0.04	0.4	15.01	33.5	10.7	14.4	74.9	2.1	4.368
P0519	Prospective	male	9.00224	5-14yrs	38.3	16	123		positive	1003	p. falciparum	Absents	Clinical_malaria	12.3	16.59	5.35	1.81	3.4	36.7	68.6	23	33.5	296	37.7	16.3	12.8	10.9	33	13.42	2.67	0.48	0	0.02	80.9	16.1	2.9	0	0.1	0	0	0.12	0.7	7.01	13.1	2.9	12.9	84.2	5.3	15.688
P0533	Prospective	male	4.03841	2-<5yrs	37.5	15	106		negative		No malaria	Absents	Clinical_malaria	7.9	6.31	2.79	0	0	23	82.4	28.3	34.3	113	46.2	15.3	9.2	9.4	9	4.1	2.02	0.18	0	0.01	64.9	32	2.9	0	0.2	0.01	0.2	0.1	1.6	2.37	8.5	0	3.3	96.7	2.9	3.277
P0552	Prospective	female	8.57512	5-14yrs	40.3	26	132		positive	12115	mix falciparum / ovale	Absents	Clinical_malaria	11.1	5	4.02	0.44	1.1	32.6	81.1	27.6	34	60	37.1	12.6	13.4	11.5	7	3.53	0.9	0.56	0	0.01	70.6	18	11.2	0	0.2	0	0	0.01	0.2	4.22	10.5	7.2	24.7	68.1	6.2	3.72
P0559	Prospective	male	3.80022	2-<5yrs	38				positive	12422	p. falciparum	Presents	Clinical_malaria	10.3	26.6	3.85	1.27	3.3	32.5	84.4	26.8	31.7	446	47	15.5	9.4	10	41	22.36	3.39	0.81	0.01	0.03	84.2	12.7	3	0	0.1	0.02	0.1	0.19	0.7	14.4	37.4	16.2	12.7	71.1	5.7	25.422
P0561	Prospective	female	1.01029	<2yrs	38.7	8.4	74		positive	49613	p. falciparum	Absents	Clinical_malaria	3.6	24.15	1.56	4.85	31.1	9.7	62.2	23.1	37.1	20	37.5	17.1	0	0	0	7.15	16.04	0.92	0.03	0.01	29.7	66.4	3.8	0.1	0	0.11	0.5	0.62	2.6	5.48	35.1	16.4	15.4	68.2	13.8	2.76
P0574	Prospective	male	2.22866	2-<5yrs	38	9.3	81		positive	33188	p. falciparum	Presents	Clinical_malaria	4.2	19.07	1.61	1.17	7.3	12.3	76.4	26.1	34.1	93	38.8	24.3	14.3	11.1	10	7.85	9.68	1.53	0	0.01	41.1	50.8	8	0	0.1	0.04	0.2	0.8	4.2	5.81	36.1	18.6	16.3	65.1	9.9	9.207
P0580	Prospective	male	1.9932	<2yrs	36.3	8.5	77		positive	5161	mix falciparum / ovale	Absents	Clinical_malaria	8.9	10.55	5.12	5.52	10.8	29	56.6	17.4	30.7	425	35.6	20.1	9.1	8.9	36	4.08	4.93	1.53	0	0.01	38.7	46.7	14.5	0	0.1	0	0	0.06	0.6	5.94	11.6	26.1	18.9	55	2.3	9.775
P0584	Prospective	female	1.90285	<2yrs	37.9	9.3	80		positive	73260	p. falciparum	Absents	Clinical_malaria	7.3	6.27	2.96	3.19	10.8	21.9	74	24.7	33.3	30	49.9	18.6	0	0	0	2.36	3.6	0.3	0	0.01	37.6	57.4	4.8	0	0.2	0.02	0.3	0.26	4.1	10.3	34.8	1.7	6.8	91.5	21.8	6.54
[truncated: 32 more columns]
